# Supplementary material for: Identification of microRNAs in Wool Follicles during Anagen, Catagen, and Telogen Phases in Tibetan Sheep
Source: PLoS One. 2013 Oct 17;8(10):e77801. doi: 10.1371/journal.pone.0077801 (PMC3804049; doi:10.1371/journal.pone.0077801)
Supplement: Table S1 — Identified miRNAs in wool follicles during anagen, catagen, and telogen phases by Solexa sequencing. (XLSX) [file pone.0077801.s002.xlsx]

## Sheet: Sheet1
Table S1 Identified miRNAs in wool follicles during anagen, catagen, and telogen phases by Solexa sequencing.
Rank	miRNA Name	Normalized Expression				Mature Sequence	Precursor Sequence	Genome Location	Strand
		Anagen	Catagen	Telogen	Sum of 3 Phases
1	oar-miR-146a-5P	350813	231387	180345	762546	ugagaacugaauuccauagguugu	ugagaacugaauuccauagguugugucagugucagaccuaugaaguuuaguucuuuag	OAR5	+
2	oar-let-7a-5P	66038.4	32012.4	29733.2	127784	ugagguaguagguuguauaguu	ugagguaguagguuguauaguuuagaauuacaucaagggagauaacuguacagccuccuagcuuucc	OAR15	-
3	oar-miR-24-3P	30573.8	21231.2	19627.4	71432.5	uggcucaguucagcaggaacagg	gugccuacugagcugaaacacaguugauuugugcacacuggcucaguucagcaggaacagg	OAR5	+
4	oar-let-7f-5P	41098.8	13744	15506.4	70349.1	ugagguaguagauuguauaguu	ugagguaguagauuguauaguugugggguagugauuuuacccuguucaggagauaacuauacaaucuauugccuuccc	OAR2	-
5	oar-miR-378-3P	18057.4	17657.7	15197.6	50912.7	acuggacuuggagucagaaggc	cuccugacuccagguccuguguguuaccucgaaauagcacuggacuuggagucagaaggc	OAR5	+
6	oar-miR-21-5P	16367.8	14890.4	11769.6	43027.8	uagcuuaucagacugauguugac	uagcuuaucagacugauguugacuguugaaucucauggcaacagcagucgaugggcuguc	OAR11	+
7	oar-miR-27b-3P	10270.2	7511.62	6515.14	24297	uucacaguggcuaaguucugc	agagcuuagcugauuggugaacagugacugguuuccgcuuuguucacaguggcuaaguucugc	OAR2	-
8	oar-let-7c-5P	6591.42	4297.4	4593.59	15482.4	ugagguaguagguuguaugguu	ugagguaguagguuguaugguuuagaguuacacccugggaguuaacuguacaaccuucuagcuuucc	OAR1	-
9	oar-miR-184-3P	4098.79	4627.74	5216.75	13943.3	uggacggagaacugauaagggu	ccuuaucacuuuuccagccagcuuugugacucuaacuguuggacggagaacugauaagggu	OAR18	+
10	oar-miR-103-3P	6985.91	3553.2	2891.08	13430.2	agcagcauuguacagggcuauga	ucggcuucucuacagugcugccuugucgcauggggaucaagcagcauuguacagggcuauga	OAR16	-
11	oar-miR-200c-3P	4541.57	4906.04	3534.47	12982.1	uaauacugccggguaaugaugga	cgucuuacccagcaguguuugggugcugguugggagucucuaauacugccggguaaugaugga	OAR3	-
12	oar-miR-183-5P	3356.7	4422.98	2782.06	10561.7	uauggcacugguagaauucacu	uauggcacugguagaauucacugugaacagucucggucagugaauuaccgaagggccauaaa	OAR4	-
13	oar-miR-16a-5P	4407.53	2168.61	1896.28	8472.42	uagcagcacguaaauauuggag	uagcagcacguaaauauuggaguuaagauucuaaaauuaucuccaguauuaacugugcugcuga	OAR10	-
14	oar-miR-200b-3P	2938.77	2951.09	2231.18	8121.03	uaauacugccugguaaugaugac	caucuuacugggcagcauuggauggugucuggucucuaauacugccugguaaugaugac	OAR12	-
15	oar-let-7g-5P	4366.05	1953.42	1692.5	8011.96	ugagguaguaguuuguacaguu	ugagguaguaguuuguacaguuugagggucuaugauaccacccgguacaggagauaacuguacaggccacugccuugc	OAR19	+
16	oar-miR-27a-3P	3006.97	2149.72	2024.34	7181.04	uucacaguggcuaaguuccgc	agggcuuagcugcuugugagcagguccacaucaagucguguucacaguggcuaaguuccgc	OAR5	+
17	oar-miR-30e-5P	2753.08	2206.75	2001.19	6961.03	uguaaacauccuugacuggaagc	uguaaacauccuugacuggaagcuguaaggcguugcaaggagcuuucagucggauguuuacagc	OAR1	+
18	oar-miR-30d-5P	2272.34	2877.29	1770.42	6920.05	uguaaacauccccgacuggaagc	uguaaacauccccgacuggaagcuguaccacacagcuaagcuuucagucagauguuugcugc	OAR9	+
19	oar-miR-93-5P	1856.54	2416.18	1592.36	5865.08	caaagugcuguucgugcagguag	caaagugcuguucgugcagguagugugaucacccgaccuacugcugagccagcacuucccg	OAR24	+
20	oar-miR-192-5P	2012.96	2222.05	1599.32	5834.33	cugaccuaugaauugacagcc	cugaccuaugaauugacagccagugcucucguguccccucuggcugccaauuccauaggucacagg	OAR21	-
21	oar-miR-205-5P	1852.27	2148	1731.36	5731.63	uccuucauuccaccggagucugu	uccuucauuccaccggagucugucucguacccacccagauuucaguggagugaagcucagg	OAR12	-
22	oar-miR-181a-5P	1377.03	1478.49	957.326	3812.85	aacauucaacgcugucggugagu	aacauucaacgcugucggugaguuugggauuugaaaaaaccaccgaccguugacuguacc	OAR3	-
23	oar-miR-148a-3P	2011.73	781.328	994.861	3787.92	ucagugcacuacagaacuuugu	aaaguucugagacacuccgacucugaauaugauagaagucagugcacuacagaacuuugu	OAR4	+
24	oar-miR-101-3P	1182.9	1087.28	1418.42	3688.6	uacaguacugugauaacugaag	ucaguuaucacagugcugaugcuguccauucuaaagguacaguacugugauaacugaag	OAR1	-
25	oar-miR-151-3P	1094.61	1386.89	1076.56	3558.06	cuagacugaagcuccuugagg	ucgaggagcucacagucuaguacgucucauccccuacuagacugaagcuccuugagg	OAR9	+
26	oar-miR-200a-3P	1290.21	709.065	851.487	2850.77	uaacacugucugguaacgauguu	caucuuaccggacagugcuggauuucucggcucgacucuaacacugucugguaacgauguu	OAR12	-
27	oar-miR-26c-5P	1107.56	815.251	746.046	2668.86	uucaaguaauccaggauaggcu	uucaaguaauccaggauaggcuguuuccauccgugaggccuauucuugauuacuuguuu	OAR3	+
28	oar-miR-148b-3P	1483.61	470.064	623.098	2576.77	ucagugcaucacagaacuuugu	gaaguucuguuauacacucaggcuguggcucucugaaagucagugcaucacagaacuuugu	OAR3	-
29	oar-let-7i-5P	1212.17	806.995	556.65	2575.81	ugagguaguaguuugugcugu	ugagguaguaguuugugcuguuggucggguugugacauugcccgcuguggagauaacugcgcaagcuacugccuugcu	OAR3	-
30	oar-miR-92a-3P	693.394	962.658	802.348	2458.4	uauugcacuugucccggccugu	agguugggaucaguugcaaugcuguguuucuguaugguauugcacuugucccggccugu	OAR10	+
31	oar-miR-141-3P	778.654	415.274	471.7	1665.63	uaacacugucugguaaagauggc	caucuuccagcacaguguuggauggucuaauggugaagcuccuaacacugucugguaaagauggc	OAR3	-
32	oar-miR-17-5P	628.465	435.373	374.615	1438.45	caaagugcuuacagugcagguag	caaagugcuuacagugcagguagugauuugugcaucuacugcagugaaggcacuuguag	OAR10	+
33	oar-miR-320-3P	1010.17	195.54	192.115	1397.82	aaaagcuggguugagagggcga	gccuucucuucccgguucuucccggagucgggaaaagcuggguugagagggcga	OAR2	+
34	oar-miR-143-3P	647.075	457.839	267.648	1372.56	ugagaugaagcacuguagcucg	ggugcagugcugcaucucuggucaguugggagucugagaugaagcacuguagcucg	OAR5	+
35	oar-miR-30a-5P	341.204	525.558	482.907	1349.67	uguaaacauccucgacuggaagc	uguaaacauccucgacuggaagcugugaggcugcagaaaggcuuucagucggauguuugcagc	OAR9	+
36	oar-miR-186-5P	586.163	342.243	367.784	1296.19	caaagaauucuccuuuugggcuu	caaagaauucuccuuuugggcuuucugauuuuauuuuaagcccaaaggugaauuuuuuggga	OAR1	-
37	oar-miR-23b-3P	371.537	332.834	386.286	1090.66	aucacauugccagggauuacc	uggguuccuggcaugcugauuugugacuuaagauuaaaaucacauugccagggauuacc	OAR2	-
38	oar-miR-140-3P	436.384	352.996	301.27	1090.65	uaccacaggguagaaccacgga	cagugguuuuacccuaugguagguuacgucaugcuguucuaccacaggguagaaccacgga	OAR14	+
39	oar-miR-31-5P	605.428	217.046	231.838	1054.31	aggcaagaugcuggcauagcug	aggcaagaugcuggcauagcuguugcacugugaaccugcuaugccaacauauugccauc	OAR2	-
40	oar-miR-196a-5P	318.495	400.809	254.982	974.286	uagguaguuucauguuguuggg	uagguaguuucauguuguugggauugaguuuugaacucggcaacaagaaacugccuga	OAR3	-
41	oar-miR-10a-5P	284.391	325.921	348.486	958.799	uacccuguagauccgaauuugu	uacccuguagauccgaauuuguguaaggaauuuugugaucacaaauucguaucuaggggaau	OAR11	+
42	oar-miR-98-5P	477.046	241.305	237.806	956.157	ugagguaguaaguuguauugu	ugagguaguaaguuguauuguugugggguagggauuuuaggccccaauuagaagauaacuauacaacuuacuacuuuccc	OARX	+
43	oar-miR-2284h-3P	377.85	338.979	228.456	945.284	gaaacuggaacgaacuuuuugg	aaaaaguccguucagauuuuuccauaagaugcuacagggaaacuggaacgaacuuuuugg	OAR2	+
44	oar-miR-452-5P	403.428	237.912	218.442	859.782	aacuguuugcagaggaaacugag	aacuguuugcagaggaaacugaggcuuuguagcuauaucucagucucaucugcaaagaagu	OARX	+
45	oar-miR-16a-5P	385.638	255.386	200.802	841.826	uagcagcacguaaauauugggg	uagcagcacguaaauauugggguaguaaaauaaauauuaaacaccaauauuauugugcugcuuua	OAR1	-
46	oar-miR-30e-3P	326.284	445.038	3.3166	774.639	cuuucagucggauguuuacagc	uguaaacauccuugacuggaagcuguaaggcguugcaaggagcuuucagucggauguuuacagc	OAR1	+
47	oar-miR-3175-3P	443.68	0.000640065	327.597	771.278	agggagagaacguaaucugaguggu	gccauugaugaucguucuucuuuuccuuucggagaugaagagggagagaacguaaucugaguggu	OAR11	-
48	oar-miR-196a-5P	229.628	309.216	188.733	727.577	uagguaguuuuauguuguuggg	uagguaguuuuauguuguugggccuggguuucugaacacaacgacauuaaaccacccgac	OAR11	+
49	oar-miR-9-5P	274.718	247.769	190.192	712.679	ucuuugguuaucuagcuguaug	ucuuugguuaucuagcuguaugaguguauuggucuucauaaagcuagauaaccgaaagua	OAR5	-
50	oar-miR-106b-5P	240.696	195.668	202.726	639.089	uaaagugcugacagugcagaua	uaaagugcugacagugcagauagugguccugugugcuaccgcacuguggguacuugcugc	OAR24	+
51	oar-miR-429-3P	200.197	221.527	207.169	628.893	uaauacugucugguaaugccgu	gucuuaccagacacgguuagaucugguccuucugucuaauacugucugguaaugccgu	OAR12	-
52	oar-novel-1-5P	0.000819808	543.608	0.000663152	543.609	uccccguggggcccacgugauuucc	uccccguggggcccacgugauuuccgguuggggcccacgugguuuccggggggggc	OAR17	+
53	oar-miR-26b-5P	245.369	140.174	138.135	523.678	uucaaguaauucaggauagguu	uucaaguaauucaggauagguugugugcuguccagccuguucuccauuacuuggc	OAR2	+
54	oar-miR-532-5P	132.153	175.122	163.666	470.941	caugccuugaguguaggaccgu	caugccuugaguguaggaccguuggcaucuuaauuacccucccacacccaaggcuugc	OARX	-
55	oar-novel-2-3P	0.000819808	38.2119	414.536	452.749	uccagugcugacauggaucuuggg	uaagauccuguguggagacggggcaggaaccugaggauuccuuuccagugcugacauggaucuuggg	OAR3	+
56	oar-miR-125b-5P	139.121	99.0181	163.799	401.938	ucccugagacccuaacuuguga	ucccugagacccuaacuugugagguauuuuaguaacaucacaagucaggcucuugggacc	OAR1	-
57	oar-miR-542-3P	187.818	92.8735	106.436	387.127	ugugacagauugauaacugaaa	ucggggaucaucaugucacgagauaccacugugcacuugugacagauugauaacugaaa	OARX	+
58	oar-miR-1839-5P	165.191	107.147	95.295	367.633	aagguagauagaacaggucuug	aagguagauagaacaggucuugugugcaaaaugaauucaagaccuacuuaucuaccaacagc	OAR18	+
59	oar-miR-708-3P	152.156	90.6333	123.811	366.6	caucuagacugugagcuucuag	aaggagcuuacaaucuagcuggggguaaacgacuugcacaugaacgcaucuagacugugagcuucuag	OAR21	+
60	oar-miR-130a-3P	112.724	110.347	138.267	361.338	cagugcaauguuaaaagggc	ucuuuucacauugugcuacugucugcgccugucacuagcagugcaauguuaaaagggc	OAR15	+
61	oar-miR-2285b-1-3P	32.5464	324.833	0.000663152	357.38	aagaaucugaaugaacuuuuug	aaaaguucauuuggguuuucccguaccaucuuacaaaagaaucugaaugaacuuuuug	OAR1	+
62	oar-miR-2284m-3P	103.952	81.4163	150.071	335.439	aaaacacgaacaaacuuuucgg	gaaaaguucguucggguuuuucguaacaucguacagaaaaacacgaacaaacuuuucgg	OAR7	-
63	oar-miR-3432-5P	112.806	121.804	100.799	335.409	ugcgggaucuuuaguuguggc	ugcgggaucuuuaguuguggcgugugcauucuuaguugcagcaacuaaagaucccucaggc	OAR24	-
64	oar-miR-28-3P	106.165	105.483	106.834	318.482	cacuagauugagagcuccugga	aaggagcucacagucuauugaguugccuuucugacuuucccacuagauugagagcuccugga	OAR1	-
65	oar-novel-3-3P	117.069	98.7621	92.0455	307.876	caucuagaggacugacugaaau	cucagucagccuuguggauguauguucugcagaccugacaucuagaggacugacugaaau	OARX	+
66	oar-miR-6529-5P	207.002	52.2293	45.3596	304.591	gagagaucagaggcgcagagu	gagagaucagaggcgcagagugcgucaaugucaaugaagccugugccuuuuaccucuuuaa	OAR1	-
67	oar-miR-1-3P	59.1082	129.357	102.988	291.453	uggaauguaaagaaguauguau	acauacuucuuuaugugcccauauggaccugcuaagcuauggaauguaaagaaguauguau	OAR13	-
68	oar-miR-2285b-2-3P	0.000819808	287.261	0.000663152	287.263	aaaaucugaaagaacuuuuugg	gaaaaguucauucggcuuuuugaaacaugggaaaaucugaaagaacuuuuugg	OAR1	+
69	oar-miR-374a-3P	105.099	76.3598	102.192	283.651	cuuaucagguuguauuguaauu	uuauaauacaaccugauaaguguuacagcacuuaucagguuguauuguaauu	OARX	-
70	oar-miR-221-5P	112.56	82.3124	84.0877	278.96	accuggcauacaauguagauuucu	accuggcauacaauguagauuucuguguuuguugagcaacagcuacauugucugcuggguuuc	OARX	-
71	oar-miR-194-5P	118.38	74.3756	76.0636	268.819	uguaacagcaacuccaugugga	uguaacagcaacuccauguggaaguaccacuaguuccaguggggcugcuguuaucugg	OAR21	-
72	oar-miR-660-5P	86.5717	95.5618	77.3235	259.457	uacccauugcauaucggagcugu	uacccauugcauaucggagcugugaaugcucaaagcaccuccuaugugcauggauuaca	OARX	-
73	oar-miR-340-5P	134.531	56.4538	55.1743	246.159	uuauaaagcaaugagacugauu	uuauaaagcaaugagacugauugucaugugucguuugugggauccgucucaguuacuuuauagc	OAR5	+
74	oar-miR-374b-5P	102.968	78.088	43.2375	224.293	auauaauacaaccugcuaagug	auauaauacaaccugcuaaguguccuagcacuuaucagguuguauuaucauu	OARX	-
75	oar-miR-19b-3P	88.4573	47.1728	82.2972	217.927	ugugcaaauccaugcaaaacuga	aguuuugcagguuugcauccagcugugugauauucugcugugcaaauccaugcaaaacuga	OAR10	+
76	oar-miR-99a-5P	92.8843	56.8378	61.4742	211.196	aacccguagauccgaucuugu	aacccguagauccgaucuuguggugaaguggaccgcacaagcucgcuucuaugggucugu	OAR1	-
77	oar-miR-30c-5P	79.9313	65.3507	61.9384	207.22	uguaaacauccuacacucucagc	uguaaacauccuacacucucagcugugagcucgagguggcugggagaggguuguuuacucc	OAR1	+
78	oar-miR-7-5P	147.975	14.5935	22.4145	184.983	uggaagacuagugauuuuguuguu	uggaagacuagugauuuuguuguuuuuagauaacugaaucgacaacaaaucacagucugccaua	OAR2	+
79	oar-miR-3600-3P	78.5376	52.3574	50.6648	181.56	aagcugccaguugaagaacugu	aguucuucaguggcaagcuuuauguccugacccagcuaaagcugccaguugaagaacugu	OAR11	-
80	oar-miR-424-5P	79.1115	36.2277	66.1163	181.455	cagcagcaauucauguuuuga	cagcagcaauucauguuuugaagugcuuuaaacgguucaaaacgugaggcgcugcuaua	OARX	+
81	oar-miR-106b-3P	39.7607	71.3033	63.7289	174.793	ccgcacuguggguacuugcugc	uaaagugcugacagugcagauagugguccugugugcuaccgcacuguggguacuugcugc	OAR24	+
82	oar-miR-100-5P	57.8785	66.1188	38.5955	162.593	aacccguagauccgaacuugu	aacccguagauccgaacuuguggugauagugcacacaagcuugugucuauagguaug	OAR15	-
83	oar-miR-29a-3P	66.9783	48.0049	47.2828	162.266	uagcaccaucugaaaucgguu	ugauuucuuuugguguucagagucaauauaauuuucuagcaccaucugaaaucgguu	OAR4	-
84	oar-miR-379-5P	42.63	63.4945	54.7101	160.835	ugguagacuauggaacguagg	ugguagacuauggaacguaggcugugugauuucugaccuauguaacaugguccacuaac	OAR18	+
85	oar-miR-30a-3P	39.3516	61.2543	56.8321	157.438	cuuucagucggauguuugcagc	uguaaacauccucgacuggaagcugugaggcugcagaaaggcuuucagucggauguuugcagc	OAR9	+
86	oar-miR-224-5P	47.9588	55.5577	47.2164	150.733	caagucacuagugguuccguuuag	caagucacuagugguuccguuuaguagaugguuguacauuguuucaaaaugguacccuagugacuacaa	OARX	+
87	oar-miR-15b-5P	55.8289	51.4613	39.8554	147.146	uagcagcacaucaugguuuaca	uagcagcacaucaugguuuacauacuacagucaagaugcgaaucauuauuugcugcucu	OAR1	-
88	oar-novel-4-3P	65.0108	43.1404	34.2187	142.37	ggagaaaacgccgucugaguggu	cguugaugaucguucuuuuucucucguuugagagaauaagagggagaaaacgccgucugaguggu	OAR11	-
89	oar-miR-125b-3P	62.7973	5.76149	65.3205	133.879	acaagucaggcucuugggacc	ucccugagacccuaacuugugagguauuuuaguaacaucacaagucaggcucuugggacc	OAR1	-
90	oar-miR-361-5P	59.5181	40.7082	32.2292	132.455	uuaucagaaucuccagggguac	uuaucagaaucuccagggguacuuauaauuugaaaaagucccccaggugugauucugauuugc	OARX	-
91	oar-miR-107-3P	58.1244	43.3324	29.3113	130.768	agcagcauuguacagggcuauc	agcuucuuuacaguguugccuuguggcauggaguucaagcagcauuguacagggcuauc	OAR22	-
92	oar-miR-296-3P	42.9579	47.9409	35.346	126.245	aggguugggcggaggcuuucc	gagggccccccccaauccuguugugcuugguucagaggguugggcggaggcuuucc	OAR13	+
93	oar-miR-744-5P	33.6121	51.3973	36.8713	121.881	ugcggggcuagggcuaacagc	ugcggggcuagggcuaacagcaggcucacugacgguuucccggaaaccacgcacaugcuguugccacuaaccucaacc	OAR11	+
94	oar-miR-502a-3P	33.9401	41.4122	40.6512	116.004	augcaccugggcaaggauucuga	uaauccuugcuaccugggugagagugcuuucugaaugcaaugcaccugggcaaggauucuga	OARX	-
95	oar-miR-221-3P	72.2251	17.2178	26.3271	115.77	agcuacauugucugcuggguuuc	accuggcauacaauguagauuucuguguuuguugagcaacagcuacauugucugcuggguuuc	OARX	-
96	oar-miR-652-3P	41.9742	39.8761	31.6324	113.483	aauggcgccacuaggguugug	caacccuaggagagggugccauucacauagacuagaauugaauggcgccacuaggguugug	OARX	-
97	oar-miR-155-5P	42.548	35.9717	34.6165	113.136	uuaaugcuaaucgugauagggg	uuaaugcuaaucgugauagggguuuuuaccucggacugacuccuacauguuagcauuaaca	OAR1	-
98	oar-novel-5-5P	2.04952	5.8886	79.3793	87.3174	ccucucgggauugcucuc	ccucucgggauugcucuccaguccaugccagggccuaagaccuuguguggagucggggcagcaaccugaggauuc	OAR9	+
99	oar-miR-34a-5P	35.0058	25.2826	25.7303	86.0187	uggcagugucuuagcugguuguu	uggcagugucuuagcugguuguugugaguaauaaugcaggaagcaaucagcaaguauacugcccua	OAR12	+
100	oar-novel-6-3P	26.3978	37.8919	20.823	85.1127	ugugacugcuagaaccgcuccug	agagggucccuguggucacaaggucuucuugugacugcuagaaccgcuccug	OAR5	+
101	oar-miR-19a-3P	33.2022	20.8021	28.8471	82.8515	ugugcaaaucuaugcaaaacuga	aguuuugcauaguugcacuacaagaagaauguaguugugcaaaucuaugcaaaacuga	OAR10	+
102	oar-miR-361-3P	27.8743	27.7148	22.2819	77.871	cccccaggugugauucugauuugc	uuaucagaaucuccagggguacuuauaauuugaaaaagucccccaggugugauucugauuugc	OARX	-
103	oar-miR-96-5P	39.5967	16.0016	20.0935	75.6919	uuuggcacuagcacauuuuugcu	uuuggcacuagcacauuuuugcuugugucucuccgcucugagcaaucaugugcagugccaauau	OAR4	-
104	oar-miR-503-5P	46.7291	15.0415	13.3957	75.1663	uagcagcgggaacaguacugcag	uagcagcgggaacaguacugcagugggcgaucggugaucuggaguauuguuuccgcugcccggg	OARX	+
105	oar-novel-7-3P	26.3158	48.453	0.000663152	74.7695	aaguuucucugaacguguagagc	cuauacuuucagggaucauuucuauaguucguuacuagagaaguuucucugaacguguagagc	OAR11	-
106	oar-miR-181a-3P	29.5951	3.84116	38.7281	72.1643	accaccgaccguugacuguacc	aacauucaacgcugucggugaguuugggauuugaaaaaaccaccgaccguugacuguacc	OAR3	-
107	oar-miR-193b-5P	27.2176	17.9858	20.823	66.0264	cgggguuuugagggcgagauga	cgggguuuugagggcgagaugaguuuauguuuuauccaacuggcccacaaagucccgcu	OAR24	+
108	oar-miR-33a-5P	25.9879	11.7132	27.7198	65.4209	gugcauuguaguugcauugc	gugcauuguaguugcauugcauguuccggcggcaccgugcaauguuuccacagugcauca	OAR3	+
109	oar-miR-342-3P	16.3142	20.2901	28.7808	65.3851	ucucacacagaaaucgcacccauc	aggggugcuaucugugguugaggacacggcaaauggaacugucucacacagaaaucgcacccauc	OAR18	+
110	oar-miR-769-5P	25.2501	21.5702	17.7725	64.5928	ugagaccuccggguucugagc	ugagaccuccggguucugagcugugauguugcuuccgagcugggaucucuggggucucggu	OAR14	+
111	oar-miR-499-5P	22.2168	22.7863	17.9051	62.9082	uuaagacuugcagugauguuua	uuaagacuugcagugauguuuaacuccucuccacgugaacaucacagcaagucugugc	OAR13	+
112	oar-miR-17-3P	0.8213	22.5303	38.8607	62.2123	acugcagugaaggcacuuguag	caaagugcuuacagugcagguagugauuugugcaucuacugcagugaaggcacuuguag	OAR10	+
113	oar-miR-128-3P	26.3978	17.2178	16.5125	60.1281	ucacagugaaccggucucuuu	cggggccguagcacugucugagagguuuacauuucucacagugaaccggucucuuu	OAR2	-
114	oar-miR-30b-5P	26.1519	15.2976	17.8388	59.2882	uguaaacauccuacacucagcu	uguaaacauccuacacucagcuguaacacuugagucggcugggagguggauguuuacuu	OAR9	+
115	oar-miR-450b-5P	21.6429	18.6899	17.3083	57.6411	uuuugcaauauguuccugaau	uuuugcaauauguuccugaauauuuaguauaaguauauugggaacauuuugcauccau	OARX	+
116	oar-miR-222-3P	26.4798	15.7456	14.523	56.7484	agcuacaucuggcuacugggucucu	ucaguagccaguguagauccugucuuuuguaaucaguagcuacaucuggcuacugggucucu	OARX	-
117	oar-miR-2284b-1-5P	29.759	26.0507	0.000663152	55.8104	aaaaguucguuuggguuuuuc	aaaaguucguuuggguuuuuccauaugguuuuacagaaaacccaaacgaacuuguugg	OAR6	-
118	oar-novel-8-5P	11.2314	17.6018	26.8577	55.6908	ucugagacaggagggcaggugg	ucugagacaggagggcaggugguuuuguuuaccugcucaccuguccuccugucucagaagu	OAR7	-
119	oar-miR-32-5P	21.6429	11.9052	18.1704	51.7185	uauugcacauuacuaaguugc	uauugcacauuacuaaguugcauguugucacggccucagugcaauuuagugugugugauauu	OAR2	+
120	oar-miR-2284g-3P	16.3962	16.7697	17.7725	50.9384	aaaaagcugaacgaacuuuuug	auuuuguucagguuuuucuguaagauguuauggaaaaagcugaacgaacuuuuug	OAR12	+
121	oar-miR-345-3P	13.5268	12.4173	17.9714	43.9155	cccugaacuaggggucuggag	gcugacuccuaguccagugcuugugauggcuggugggcccugaacuaggggucuggag	OAR18	+
122	oar-miR-2284n-3P	42.548	0.000640065	0.000663152	42.5493	aaaacccgaaugaacuuuuugg	gaaagguucauuuggguuuuuuggaacaguuacaggaaaacccgaaugaacuuuuugg	OAR10	-
123	oar-miR-135a-5P	15.0845	11.7772	13.3957	40.2573	uauggcuuuuuauuccuauguga	uauggcuuuuuauuccuaugugauucuacugcucacucauauagggauuggagccguggc	OAR19	+
124	oar-miR-205-3P	14.0187	16.4497	9.54939	40.0178	uuucaguggagugaagcucagg	uccuucauuccaccggagucugucucguacccacccagauuucaguggagugaagcucagg	OAR12	-
125	oar-miR-193b-3P	26.8077	11.7772	1.3275	39.9124	aacuggcccacaaagucccgcu	cgggguuuugagggcgagaugaguuuauguuuuauccaacuggcccacaaagucccgcu	OAR24	+
126	oar-miR-2411-5P	13.4449	15.8096	10.3452	39.5996	uggagugacugucagaugcagcca	uggagugacugucagaugcagccagcagaauaagugguuuggcugaacugucuuacucccacaucu	OAR1	+
127	oar-miR-2285b-3-3P	9.75572	16.5777	12.5336	38.867	aagaaccugaaugaaccuuuugg	agaaguucguuuggguuuucccguaagaugguacagaagaaccugaaugaaccuuuugg	OAR10	+
128	oar-miR-2285b-4-3P	14.5106	9.02492	10.3452	33.8807	aagggacccgaacgaacuuuuug	aaaaguucuuuuggguuuucccauaacaucuugcggaagggacccgaacgaacuuuuug	OAR3	+
129	oar-novel-9-3P	11.3953	11.5212	10.6104	33.5269	aggaacauggacucugggcccagc	uggguccaggagccauagugcugguggaagcugcucaguccaggaacauggacucugggcccagc	OAR13	-
130	oar-miR-1271-5P	12.5431	11.3292	9.54939	33.4216	cuuggcaccuaguaaguacuca	cuuggcaccuaguaaguacucaguauauacuuguugagugccugcuaugugccaggc	OAR5	+
131	oar-miR-2285b-5-3P	32.3004	0.000640065	0.000663152	32.3017	aaaaauaugaaugaacuuuuug	aaaaguucauuuggguuuuucuguaacacccuacagaaaaauaugaaugaacuuuuug	OAR3	-
132	oar-miR-122-5P	10.1656	0.704072	20.4251	31.2948	uggagugugacaaugguguuu	uggagugugacaaugguguuuguguccaaacuaucaaacgccauuaucacacuaaaua	OAR23	+
133	oar-novel-10-5P	0.000819808	31.2352	0.000663152	31.2367	cugggagacugugaagcc	cugggagacugugaagcccccaugucuuucugcgacaucccucccagggaccgcagagggggcuuccuggcccagcu	OAR20	-
134	oar-miR-330-3P	20.5772	4.80049	3.77997	29.1576	gcaaagcacacggccugcagaga	ucucugggccugugucuuaggcucugcaagaucaaccgagcaaagcacacggccugcagaga	OAR14	-
135	oar-miR-197-3P	9.01789	6.40065	12.0694	27.4879	uucaccaccuucuccacccagc	cggguagagagggcagugggagguaagagcucuucacccuucaccaccuucuccacccagc	OAR1	+
136	oar-miR-532-3P	6.80441	8.70489	11.3399	26.8492	ccucccacacccaaggcuugc	caugccuugaguguaggaccguuggcaucuuaauuacccucccacacccaaggcuugc	OARX	-
137	oar-miR-331-5P	15.2484	0.000640065	11.2736	26.5227	ucuagguauggucccagggauc	ucuagguauggucccagggaucccagaucaaaccaggccccugggccuauccuagaac	OAR3	+
138	oar-novel-11-3P	0.000819808	16.8337	7.29467	24.1292	auggauaacugugguaac	ugcccacggucuaguugggagaccaacauauggauaacugugguaac	OAR7	+
139	oar-miR-877-5P	10.8215	4.03241	8.35572	23.2096	guagaggagauggcgcaggggaca	guagaggagauggcgcaggggacacgagcuaaaauggggggcuccugggaccccccaacauguguccucuucucccuccucccagg	OAR20	-
140	oar-miR-127-3P	7.05035	6.91271	8.75361	22.7167	ucggauccgucugagcuuggc	cugaagcucagagggcucugauucagaaagaucaucggauccgucugagcuuggc	OAR18	+
141	oar-miR-3604-3P	13.5268	6.27264	2.71892	22.5184	acaguagucugcacauugguu	cccaguguucagacuaccuguucaggacaaugccguuguacaguagucugcacauugguu	OAR12	-
142	oar-miR-628-5P	8.85393	7.48877	5.90205	22.2447	augcugacauauuuacuagagg	augcugacauauuuacuagaggguaaaauuaauaaccuucuaguaagaguggcagucga	OAR7	+
143	oar-miR-2285d-3P	6.80441	7.68079	7.02941	21.5146	aaaccugagugaacuuuuuggc	cagaaaguucguugggguuuuuccauaacauggagaaaccugagugaacuuuuuggc	OAR1	+
144	oar-miR-215-5P	8.19808	7.16873	5.37153	20.7383	ugaccuaugaauugacagacaa	ugaccuaugaauugacagacaaugggacuaagucugucugucauuucuguaggccaau	OAR12	-
145	oar-miR-190a-5P	9.59176	3.96841	7.02941	20.5896	ugauauguuugauauauuagg	ugauauguuugauauauuagguuguuauuuaauccaacuauauaucaaacauauuccua	OAR7	-
146	oar-miR-2285c-3P	5.90262	8.19284	4.3768	18.4723	aaaucugaacaaacuuucuggc	uaaaaguuugguuggguuuuucuguagcaucugauggaaaaaucugaacaaacuuucuggc	OAR6	+
147	oar-miR-194-3P	6.14856	10.4971	0.664213	17.3098	ccaguggggcugcuguuaucugg	uguaacagcaacuccauguggaaguaccacuaguuccaguggggcugcuguuaucugg	OAR21	-
148	oar-miR-722-3P	4.91885	6.8487	4.3768	16.1444	uuuuuugcuggaacauuucugg	ggaaauguucuagccaaaaaaguuugccgagaaccacugugucuuuuuuuuugcuggaacauuucugg	OAR20	+
149	oar-miR-138-5P	8.19808	3.13632	4.7747	16.1091	agcugguguugugaaucaggc	agcugguguugugaaucaggccgacgagcagcgcauccucuuacccggcuauuucacgacaccaggguu	OAR14	+
150	oar-miR-2284q-3P	1.14773	0.512052	14.1915	15.8512	agaaaccgaacaaacuuuuugg	aaaaguuuguuuggguuuuuccacaugauaguacagaagaaaccgaacaaacuuuuugg	OARX	+
151	oar-miR-331-3P	7.62422	0.000640065	8.22309	15.8479	gccccugggccuauccuagaac	ucuagguauggucccagggaucccagaucaaaccaggccccugggccuauccuagaac	OAR3	+
152	oar-miR-181c-5P	5.16479	5.8246	4.31049	15.2999	aacauucaaccugucggugagu	aacauucaaccugucggugaguuugggcagcucaggcaaaccaucgaccguugaguggacc	OAR5	-
153	oar-miR-29b-3P	7.05035	2.81629	5.2389	15.1055	uagcaccauuugaaaucaguguu	agcugguuucauauggugguuuagauuuaaauagugauugucuagcaccauuugaaaucaguguu	OAR4	-
154	oar-miR-2284b-2-5P	0.000819808	0.384039	14.3241	14.7089	aauaaguucguuuggguuuuuc	aauaaguucguuuggguuuuuccauaacauccuacagaaaaacccagaugagcuuuuugg	OAR2	+
155	oar-novel-16-5P	5.16479	4.09642	4.50943	13.7706	ugccaagcccacguucaaagg	ugccaagcccacguucaaaggcuguuucuucaaaguuaauggugccgccuuugagcugggaggggaagc	OAR13	+
156	oar-miR-454-3P	4.67291	2.81629	5.76942	13.2586	uagugcaauauugcuuauagggu	acccuaucgauauugucucugcuguguaaauagcucugaguagugcaauauugcuuauagggu	OAR11	-
157	oar-miR-374b-3P	5.41073	2.88029	4.04523	12.3363	cuuaucagguuguauuaucauu	auauaauacaaccugcuaaguguccuagcacuuaucagguuguauuaucauu	OARX	-
158	oar-miR-129-5P	2.70537	4.8645	3.77997	11.3498	cuuuuugcggucugggcuugc	cuuuuugcggucugggcuugcuguuccucucuacaguagucaggaagcccuuaccccaaaaagu	OAR4	+
159	oar-miR-2387-5P	3.44319	3.71238	3.18313	10.3387	uggaaggccuggcuuugcagcgu	uggaaggccuggcuuugcagcguggacuggacccugcagacccggccuuggcaag	OAR24	-
160	oar-miR-450-5P	5.90262	2.04821	2.38735	10.3382	uuuugcgauguguuccuaauau	uuuugcgauguguuccuaauauguaaucuaaauguauugggaacauuuugcauuca	OARX	+
161	oar-miR-340-3P	3.03329	3.20097	3.97958	10.2138	uccgucucaguuacuuuauagc	uuauaaagcaaugagacugauugucaugugucguuugugggauccgucucaguuacuuuauagc	OAR5	+
162	oar-miR-219-3P	2.04952	6.01662	1.92314	9.98928	agaguugagucuggacgucccg	ugauuguccaaacgcaauucucgagucuuuagcucuggccgagaguugagucuggacgucccg	OAR20	+
163	oar-miR-135a-3P	3.28005	3.71238	2.98418	9.97662	auauagggauuggagccguggc	uauggcuuuuuauuccuaugugauucuacugcucacucauauagggauuggagccguggc	OAR19	+
164	oar-miR-21-3P	4.50894	2.9443	2.25472	9.70796	caacagcagucgaugggcuguc	uagcuuaucagacugauguugacuguugaaucucauggcaacagcagucgaugggcuguc	OAR11	+
165	oar-miR-411a-5P	4.263	2.24023	2.58629	9.08952	uaguagaccguauagcguacg	uaguagaccguauagcguacgcuuuaucugugacguauguaacacgguccacuaac	OAR18	+
166	oar-miR-1277-5P	5.65668	0.000640065	3.38208	9.03939	uauauauauauauguacguaug	uauauauauauauguacguauguguauaugaauguauacguagauauauauguauuuu	OARX	-
167	oar-miR-5395-5P	1.47565	2.62427	4.7747	8.87462	uccccaauggucuaguggc	uccccaauggucuaguggcuaagacucugugagaccagugcagagg	OAR17	+
168	oar-novel-12-3P	3.68914	3.13632	1.85683	8.68228	augcggcaccugcggauacgg	auguccgcggguucccuaucccagguuggucgaguucacggaugcggcaccugcggauacgg	OAR3	+
169	oar-miR-188-5P	2.1315	2.30424	4.24417	8.67991	caucccuugcaugguggaggg	caucccuugcaugguggagggugagcuuucugaaaaccccucccacaugcaggguuugc	OARX	-
170	oar-miR-99a-3P	2.21348	1.85619	4.31049	8.38016	caagcucgcuucuaugggucugu	aacccguagauccgaucuuguggugaaguggaccgcacaagcucgcuucuaugggucugu	OAR1	-
171	oar-miR-3069-3P	2.70537	3.26433	2.25472	8.22442	uuggacacuucaguacugcuaca	uggcagucagauauuguuuaacagaugaagugguuucuguuggacacuucaguacugcuaca	OAR18	-
172	oar-miR-497-5P	3.52517	2.36824	2.32103	8.21445	cagcagcacacugugguuugua	cagcagcacacugugguuuguacggcacuguggccacguccaaaccacacugugguguuag	OAR11	-
173	oar-miR-9-3P	4.50894	1.53616	1.52525	7.57035	auaaagcuagauaaccgaaagu	ucuuugguuaucuagcuguaugaguguauuggucuucauaaagcuagauaaccgaaagua	OAR5	-
174	oar-miR-7-3P	2.21348	2.36824	2.85155	7.43328	caacaaaucacagucugccaua	uggaagacuagugauuuuguuguuuuuagauaacugaaucgacaacaaaucacagucugccaua	OAR2	+
175	oar-miR-206-3P	0.819808	3.20033	3.18313	7.20327	uggaauguaaggaagugugugg	acaugcuucuuuauauccccauacggauuacuuugcuauggaauguaaggaagugugugg	OAR20	+
176	oar-novel-13-5P	0.000819808	5.56857	1.52525	7.09464	gcugagggcugggcacggg	gcugagggcugggcacgggaggggaauucucuuuucugauccagcuacccagccccucuc	OAR9	+
177	oar-miR-301b-3P	2.62339	1.72818	2.71892	7.07049	cagugcaaugauauugucaaagc	gcucugacgagguugcacuacugugcuuugaggagcagugcaaugauauugucaaagc	OAR17	-
178	oar-miR-365-5P	0.000819808	3.77639	3.11682	6.89402	agggacuuucaggggcagcugug	agggacuuucaggggcagcuguguuuucugacucagucauaaugccccuaaaaauccuuau	OAR11	-
179	oar-miR-15b-3P	2.04952	2.62427	2.1884	6.86219	cgaaucauuauuugcugcucu	uagcagcacaucaugguuuacauacuacagucaagaugcgaaucauuauuugcugcucu	OAR1	-
180	oar-miR-2285b-6-3P	2.78735	1.60016	2.25472	6.64223	aaaagcugagugaacuuuuuggu	caagaaguucuuuuggguuuuuccacauaaggugguacggaaaaagcugagugaacuuuuuggu	OAR2	-
181	oar-miR-1296-5P	2.04952	2.04821	2.45366	6.55139	uuagggcccuggcuccaucucc	uuagggcccuggcuccaucuccuuuaggaaaaccuucuguggggaguggggcuuugacccuaacc	OAR25	-
182	oar-miR-186-3P	1.7216	1.21612	3.44839	6.38611	ccaaaggugaauuuuuuggga	caaagaauucuccuuuugggcuuucugauuuuauuuuaagcccaaaggugaauuuuuuggga	OAR1	-
183	oar-miR-452-3P	1.96754	0.896092	3.44839	6.31202	ucagucucaucugcaaagaagu	aacuguuugcagaggaaacugaggcuuuguagcuauaucucagucucaucugcaaagaagu	OARX	+
184	oar-miR-2483-3P	1.63962	2.30424	2.32103	6.26488	aaacaucugguugguugagaga	uccgucaaccauccagcuguuugaggugaugcaaacaaacaucugguugguugagaga	OARX	-
185	oar-miR-181c-3P	2.70537	1.92084	1.19367	5.81988	accaucgaccguugaguggacc	aacauucaaccugucggugaguuugggcagcucaggcaaaccaucgaccguugaguggacc	OAR5	-
186	oar-miR-335-3P	1.80358	2.04821	1.85683	5.70861	uuuuucauuauugcuccugacc	ucaagagcaauaacgaaaaauguuugucauaaaccguuuuucauuauugcuccugacc	OAR4	+
187	oar-miR-218-5P	2.29546	1.72818	1.52525	5.54889	uugugcuugaucuaaccaugug	uugugcuugaucuaaccaugugguggaacgauggaaacggaacaugguucugucaagcaccgcg	OAR16	-
188	oar-miR-365-3P	0.000819808	1.92084	3.44839	5.37005	agggacuuucaggggcagcugug	agggacuuucaggggcagcuguguuuucugacucagucauaaugccccuaaaaauccuuau	OAR11	-
189	oar-novel-14-3P	0.000819808	0.640065	4.64207	5.28295	ccucuagggauuccucuc	cuugaguugcugcaggucccucucgaguuaugacggggaccucacggacccugagaguugcgaggggccucuagggauuccucuc	OAR9	+
190	oar-miR-455-5P	1.63962	1.28013	2.25472	5.17446	uaugugccuuuggacuacaucg	uaugugccuuuggacuacaucguggaagccagcaccaugcaguccaugggcauauacacu	OAR2	-
191	oar-miR-365-3P	5.16479	0.000640065	0.000663152	5.16609	uaaugccccuaaaaauccuuau	agggacuuuugggggcagauguguuugcauuccacuaucauaaugccccuaaaaauccuuau	OAR24	+
192	oar-miR-16a-3P	2.46024	1.08811	1.59157	5.13992	ccaguauuaacugugcugcuga	uagcagcacguaaauauuggaguuaagauucuaaaauuaucuccaguauuaacugugcugcuga	OAR10	-
193	oar-miR-1249-3P	1.55764	1.66417	1.79051	5.01232	acgcccuucccccccuucuuca	aggagggaggagaugggccacguucccucugccuggaacgcccuucccccccuucuuca	OAR3	-
194	oar-miR-2284d-3P	2.1315	2.68827	0.000663152	4.82044	aaaaccuugaugaacuuuuuga	aaaaaguucauuugggcuuuuucguaagauguuacagaaaaaccuugaugaacuuuuuga	OAR4	-
195	oar-miR-M1-5P	1.80358	1.85619	1.06104	4.72081	uguaggacacacaggugaacaagc	uguaggacacacaggugaacaagcccugccccagcucuaaugggcuuguuuggguguccugccagu	OAR11	-
196	oar-novel-15-3P	1.63962	2.24023	0.795783	4.67563	agaggaugguugaaucugugga	cgcagauucaaccaacuguggaucacaugauauguuuacccccagaggaugguugaaucugugga	OAR20	-
197	oar-miR-455-3P	1.31169	1.40814	1.7242	4.44403	gcaguccaugggcauauacacu	uaugugccuuuggacuacaucguggaagccagcaccaugcaguccaugggcauauacacu	OAR2	-
198	oar-novel-16-3P	0.000819808	4.28844	0.000663152	4.28992	auugcuauugucgucugaugca	caugugaugacacugugcagcgaccaaagucugacaggaaugauugcuauugucgucugaugca	OAR11	+
199	oar-miR-95-3P	2.04952	0.960098	1.19367	4.20329	uucaacggguauuuauugagc	ucaauaaauguuuguugaauugagaugcgcuaaauucaacggguauuuauugagc	OAR6	-
200	oar-novel-17-3P	0.000819808	0.320033	3.84628	4.16714	cugugcugacauggaucuuggc	cggguccuaaguccuugucuggagcugagcccggaaccugugguucuuuuccugugcugacauggaucuuggc	OAR20	+
201	oar-miR-98-3P	1.47565	1.08811	1.45893	4.0227	cuauacaacuuacuacuuuccc	ugagguaguaaguuguauuguugugggguagggauuuuaggccccaauuagaagauaacuauacaacuuacuacuuuccc	OARX	+
202	oar-miR-2284h-3P	3.93508	0.000640065	0.000663152	3.93638	aaaacccaaaugaacuuuuggg	aaaaguucauuuggguuuucuuguagcagcaugcugaaaacccaaaugaacuuuuggg	OARX	-
203	oar-miR-493-5P	1.88556	0.832085	0.994728	3.71237	uuguacaugguaggcuuucauu	uuguacaugguaggcuuucauucauucguuugcacauucggugaaggucuacugugugccaggc	OAR18	+
204	oar-miR-185-5P	0.000819808	1.40814	2.25472	3.66368	gggggcugguuuuucuguuu	gggggcugguuuuucuguuuaaacucuagagaggccucccagcuaacug	OAR11	-
205	oar-4667-5p-5P	0.98377	1.21612	1.39262	3.59251	ucuggaggggcagaaggagaa	ucuggaggggcagaaggagaagcccucagagcuguuccuccucccccuccuccagg	OARX	-
206	oar-novel-18-3P	0.573866	1.9202	1.06104	3.55511	uggugacaaugagaccuguaac	acacagguuuugcuuccaucacuguaauucuauugcaguggugacaaugagaccuguaac	OAR13	+
207	oar-miR-664-5P	1.06575	1.28013	1.19367	3.53956	caggcugggguguguguggaug	caggcugggguguguguggauggagacuguuacucucuauucguuuacucccuagccuac	OARX	+
208	oar-miR-183-3P	1.47565	0.768079	1.12736	3.37109	ugaauuaccgaagggccauaaa	uauggcacugguagaauucacugugaacagucucggucagugaauuaccgaagggccauaaa	OAR4	-
209	oar-miR-2285b-7-3P	0.000819808	1.60016	1.7242	3.32518	aaaaucugaaaugaacuuuuugg	aaaaaguuuguucagauauuacuguaugaugguauggaaaaucugaaaugaacuuuuugg	OAR14	+
210	oar-miR-671-5P	1.31169	0.576059	1.25999	3.14774	aggaagcccuggaggggcuggagg	aggaagcccuggaggggcuggaggugauggauguuuuccuccgguucucagggcuccacc	OAR4	+
211	oar-miR-30c-3P	0.409904	1.53616	1.12736	3.07342	cugggagaggguuguuuacucc	uguaaacauccuacacucucagcugugagcucgagguggcugggagaggguuguuuacucc	OAR1	+
212	oar-novel-19-3P	0.000819808	1.85619	1.19367	3.05068	ucugugugagcucuggcacgg	uugcuuguguucacacuguggccguucugcuuuaucuccuggucugugugagcucuggcacgg	OAR19	-
213	oar-novel-20-3P	0.000819808	0.512052	2.51998	3.03285	gaucgauguggugugguc	cuagcuccaccuuggcucaacugaucgauguggugugguc	OAR10	-
214	oar-novel-21-5P	0.000819808	0.000640065	2.98418	2.98564	ucucucucuggcucucucu	ucucucucuggcucucucuccuggaguaauucuucagugucuggagcagaaagagccgag	OAR6	+
215	oar-miR-2355-3P	0.327923	1.40814	1.19367	2.92974	auuguccuugcuguuuggagau	auccccagauacaauggacaauaugcuauuauaauuggguggcauuguccuugcuguuuggagau	OAR2	-
216	oar-miR-2285a-3P	1.22971	1.08811	0.596837	2.91466	aaaacuggagugaacuuuuugg	aaaaaguucauucagguuuuuccauaccaucuuacagaaaaacuggagugaacuuuuugg	OAR3	+
217	oar-let-7f-3P	0.820628	1.15212	0.928413	2.90116	cuauacaaucuauugccuuccc	ugagguaguagauuguauaguugugggguagugauuuuacccuguucaggagauaacuauacaaucuauugccuuccc	OAR2	-
218	oar-miR-16a-3P	1.31169	0.512052	1.06104	2.88479	accaauauuauugugcugcuuua	uagcagcacguaaauauugggguaguaaaauaaauauuaaacaccaauauuauugugcugcuuua	OAR1	-
219	oar-miR-2284b-3-5P	0.163962	0.19202	2.45366	2.80964	aauaaguucguuuggguuuuu	aauaaguucguuuggguuuuuggcuguuacagaaagccugaaagaacuuuuugg	OARX	-
220	oar-miR-382-5P	0.245942	0.832085	1.65788	2.73591	gaaguuguucgugguggauucg	gaaguuguucgugguggauucgcuuuacuuaugacgaaucauucacggacaacacuuuu	OAR18	+
221	oar-novel-22-3P	0.819808	1.21612	0.663152	2.69908	uguacucugggacucggguguca	uccccgagucccuggcgugcacugacgccacgucacccgguguacucugggacucggguguca	OAR1	+
222	oar-miR-93-3P	0.901789	1.15212	0.596837	2.65074	acugcugagccagcacuucccg	caaagugcuguucgugcagguagugugaucacccgaccuacugcugagccagcacuucccg	OAR24	+
223	oar-novel-23-3P	0.000819808	2.62427	0.000663152	2.62575	uggacuggccuggacuggc	ccacagccucaguccaggggccguggucucuggacuggccuggacuggc	OAR11	+
224	oar-novel-24-3P	2.62339	0.000640065	0.000663152	2.62469	agggagaggacaccaucugagugg	auugaugaucguucuucucuuccuuugggagaguaggagggagaggacaccaucugagugg	OAR22	+
225	oar-novel-25-3P	0.000819808	0.000640065	2.58629	2.58775	ccucucgggauuacucuc	aagucaucuccaugggaguugugaggugccucucgggauuacucuc	OARX	+
226	oar-novel-26-3P	0.901789	1.08811	0.596837	2.58674	gaggccugggcuguggcuaugg	augagcuacuacagcaccuccugcaaaggccugggcuacggcuacagaggcuuuggaggccugggcuguggcuaugg	OAR1	+
227	oar-miR-507-5P	0.819808	1.72818	0.000663152	2.54865	uuugcaccucugagaguggaguaac	uuugcaccucugagaguggaguaacuccuccuguggaguugguccuagucugggugcaaac	OAR5	+
228	oar-novel-27-5P	0.901789	0.512052	1.12736	2.5412	gagggagggacugggugg	gagggagggacugggugggugagugggugcaacagccucucccagccucccgccacggccuuucccucuc	OAR11	-
229	oar-miR-24b-3P	1.22971	1.21612	0.000663152	2.4465	gggcucaguucagcaggag	ccugguggcccagagucccuuggggcucaguucagcaggag	OAR21	-
230	oar-miR-1224-5P	0.573866	1.0241	0.795783	2.39375	gugaggacucgggagguggag	gugaggacucgggagguggaggguggcgcugccagggccagggcaccgccucagcucgcuucuccccccaccuccucucuccucaggu	OAR1	-
231	oar-novel-28-3P	0.000819808	2.30424	0.000663152	2.30572	uucucauccuggggcuga	ggccccuggggaugaaaacccaugggguguuucucauccuggggcuga	OAR9	+
232	oar-novel-29-5P	0.000819808	1.34414	0.795783	2.14074	cccagggauguagcuccuagugc	cccagggauguagcuccuagugcugacccucccucugggggcccaucccugcagu	OAR7	+
233	oar-novel-30-5P	1.80358	0.320033	0.000663152	2.12427	aaagcaggauuuagacuacaauau	aaagcaggauuuagacuacaauauagcugcuaagugcuguguugucguucccccugcuaaaa	OAR1	-
234	oar-novel-31-5P	0.000819808	1.9842	0.000663152	1.98569	ggugggcuaguaguuggga	ggugggcuaguaguugggaugccaugcacccagugcagggggcuuggguucauuccaucucugguccagaaacua	OAR2	-
235	oar-miR-2411-3P	0.655847	0.256026	1.06104	1.97292	cugaacugucuuacucccacaucu	uggagugacugucagaugcagccagcagaauaagugguuuggcugaacugucuuacucccacaucu	OAR1	+
236	oar-novel-32-3P	0.000819808	0.768079	1.12736	1.89626	aagaacuuaaaugaacuuuuug	aaaaguuuauuuggguuuaucuguaacaccuuauggaagaacuuaaaugaacuuuuug	OAR3	+
237	oar-miR-2285c-3P	0.000819808	1.08811	0.795783	1.88471	aaaccugaauaaacauuuuggc	aaaguucauucaggcuuuucuguaaugucuuaugaaaaccugaauaaacauuuuggc	OAR3	+
238	oar-miR-424-3P	1.14773	0.320033	0.331576	1.79934	caaaacgugaggcgcugcuaua	cagcagcaauucauguuuugaagugcuuuaaacgguucaaaacgugaggcgcugcuaua	OARX	+
239	oar-miR-2284b-4-3P	1.14773	0.640706	0.000663152	1.7891	aaaacccaaacgaacuuguugg	aaaaguucguuuggguuuuuccauaugguuuuacagaaaacccaaacgaacuuguugg	OAR6	-
240	oar-novel-33-3P	0.000819808	0.000640065	1.7242	1.72566	guuuccuuaguguagugg	acuaaacuggggaaaccacagagcugugguuuccuuaguguagugg	OAR10	-
241	oar-novel-34-3P	1.06575	0.000640065	0.397891	1.46428	uucugcaagcuggaggacgaga	acguccucacgcugcaggagaacaucaugaacaucaccuucugcaagcuggaggacgaga	OAR10	-
242	oar-miR-545-5P	1.31169	0.000640065	0.000663152	1.313	ucaguaaauguuuauuggauga	ucaguaaauguuuauuggaugaauaaaugaauggcucaucaacaaacauuuauugugugc	OARX	-
243	oar-novel-35-3P	0.000819808	1.28013	0.000663152	1.28161	cagggaggaguaggggcuugggc	ccagggcuauaaaagcaaaaguuguggccuguccaguaggaguuagccacagggaggaguaggggcuugggc	OAR21	+
244	oar-miR-328-3P	1.06575	0.000640065	0.000663152	1.06705	cuggcccucucugcccuuccgu	gggggggcaggaggggcucagggagauagugugugcugccccuggcccucucugcccuuccgu	OAR14	-
