# Supplementary material for: Identification of microRNAs in Wool Follicles during Anagen, Catagen, and Telogen Phases in Tibetan Sheep
Source: PLoS One. 2013 Oct 17;8(10):e77801. doi: 10.1371/journal.pone.0077801 (PMC3804049; doi:10.1371/journal.pone.0077801)
Supplement: Table S2 — Sequence information on novel miRNAs in wool follicles. (XLSX) [file pone.0077801.s003.xlsx]

## Sheet: Sheet1
Table S2 Sequence information on novel miRNAs in wool follicles
miRNA Name	Normalized Expression				Rank	Mature Sequence	Precursor Sequence	Genome Location	Strand
	Anagen	Catagen	Telogen	Sum of 3 Phases
oar-novel-1-5P	0.000819808	543.608	0.000663152	543.609	52	uccccguggggcccacgugauuucc	uccccguggggcccacgugauuuccgguuggggcccacgugguuuccggggggggc	OAR17	+
oar-novel-2-3P	0.000819808	38.2119	414.536	452.749	55	uccagugcugacauggaucuuggg	uaagauccuguguggagacggggcaggaaccugaggauuccuuuccagugcugacauggaucuuggg	OAR3	+
oar-novel-3-3P	117.069	98.7621	92.0455	307.876	65	caucuagaggacugacugaaau	cucagucagccuuguggauguauguucugcagaccugacaucuagaggacugacugaaau	OARX	+
oar-novel-4-3P	65.0108	43.1404	34.2187	142.37	88	ggagaaaacgccgucugaguggu	cguugaugaucguucuuuuucucucguuugagagaauaagagggagaaaacgccgucugaguggu	OAR11	-
oar-novel-5-5P	2.04952	5.8886	79.3793	87.3174	98	ccucucgggauugcucuc	ccucucgggauugcucuccaguccaugccagggccuaagaccuuguguggagucggggcagcaaccugaggauuc	OAR9	+
oar-novel-6-3P	26.3978	37.8919	20.823	85.1127	100	ugugacugcuagaaccgcuccug	agagggucccuguggucacaaggucuucuugugacugcuagaaccgcuccug	OAR5	+
oar-novel-7-3P	26.3158	48.453	0.000663152	74.7695	105	aaguuucucugaacguguagagc	cuauacuuucagggaucauuucuauaguucguuacuagagaaguuucucugaacguguagagc	OAR11	-
oar-novel-8-5P	11.2314	17.6018	26.8577	55.6908	118	ucugagacaggagggcaggugg	ucugagacaggagggcaggugguuuuguuuaccugcucaccuguccuccugucucagaagu	OAR7	-
oar-novel-9-3P	11.3953	11.5212	10.6104	33.5269	129	aggaacauggacucugggcccagc	uggguccaggagccauagugcugguggaagcugcucaguccaggaacauggacucugggcccagc	OAR13	-
oar-novel-10-5P	0.000819808	31.2352	0.000663152	31.2367	133	cugggagacugugaagcc	cugggagacugugaagcccccaugucuuucugcgacaucccucccagggaccgcagagggggcuuccuggcccagcu	OAR20	-
oar-novel-11-3P	0.000819808	16.8337	7.29467	24.1292	138	auggauaacugugguaac	ugcccacggucuaguugggagaccaacauauggauaacugugguaac	OAR7	+
oar-novel-12-3P	3.68914	3.13632	1.85683	8.68228	168	augcggcaccugcggauacgg	auguccgcggguucccuaucccagguuggucgaguucacggaugcggcaccugcggauacgg	OAR3	+
oar-novel-13-5P	0.000819808	5.56857	1.52525	7.09464	176	gcugagggcugggcacggg	gcugagggcugggcacgggaggggaauucucuuuucugauccagcuacccagccccucuc	OAR9	+
oar-novel-14-3P	0.000819808	0.640065	4.64207	5.28295	189	ccucuagggauuccucuc	cuugaguugcugcaggucccucucgaguuaugacggggaccucacggacccugagaguugcgaggggccucuagggauuccucuc	OAR9	+
oar-novel-15-3P	1.63962	2.24023	0.795783	4.67563	196	agaggaugguugaaucugugga	cgcagauucaaccaacuguggaucacaugauauguuuacccccagaggaugguugaaucugugga	OAR20	-
oar-novel-16-3P	0.000819808	4.28844	0.000663152	4.28992	198	auugcuauugucgucugaugca	caugugaugacacugugcagcgaccaaagucugacaggaaugauugcuauugucgucugaugca	OAR11	+
oar-novel-17-3P	0.000819808	0.320033	3.84628	4.16714	200	cugugcugacauggaucuuggc	cggguccuaaguccuugucuggagcugagcccggaaccugugguucuuuuccugugcugacauggaucuuggc	OAR20	+
oar-novel-18-3P	0.573866	1.9202	1.06104	3.55511	206	uggugacaaugagaccuguaac	acacagguuuugcuuccaucacuguaauucuauugcaguggugacaaugagaccuguaac	OAR13	+
oar-novel-19-3P	0.000819808	1.85619	1.19367	3.05068	212	ucugugugagcucuggcacgg	uugcuuguguucacacuguggccguucugcuuuaucuccuggucugugugagcucuggcacgg	OAR19	-
oar-novel-20-3P	0.000819808	0.512052	2.51998	3.03285	213	gaucgauguggugugguc	cuagcuccaccuuggcucaacugaucgauguggugugguc	OAR10	-
oar-novel-21-5P	0.000819808	0.000640065	2.98418	2.98564	214	ucucucucuggcucucucu	ucucucucuggcucucucuccuggaguaauucuucagugucuggagcagaaagagccgag	OAR6	+
oar-novel-22-3P	0.819808	1.21612	0.663152	2.69908	221	uguacucugggacucggguguca	uccccgagucccuggcgugcacugacgccacgucacccgguguacucugggacucggguguca	OAR1	+
oar-novel-23-3P	0.000819808	2.62427	0.000663152	2.62575	223	uggacuggccuggacuggc	ccacagccucaguccaggggccguggucucuggacuggccuggacuggc	OAR11	+
oar-novel-24-3P	2.62339	0.000640065	0.000663152	2.62469	224	agggagaggacaccaucugagugg	auugaugaucguucuucucuuccuuugggagaguaggagggagaggacaccaucugagugg	OAR22	+
oar-novel-25-3P	0.000819808	0.000640065	2.58629	2.58775	225	ccucucgggauuacucuc	aagucaucuccaugggaguugugaggugccucucgggauuacucuc	OARX	+
oar-novel-26-3P	0.901789	1.08811	0.596837	2.58674	226	gaggccugggcuguggcuaugg	augagcuacuacagcaccuccugcaaaggccugggcuacggcuacagaggcuuuggaggccugggcuguggcuaugg	OAR1	+
oar-novel-27-5P	0.901789	0.512052	1.12736	2.5412	228	gagggagggacugggugg	gagggagggacugggugggugagugggugcaacagccucucccagccucccgccacggccuuucccucuc	OAR11	-
oar-novel-28-3P	0.000819808	2.30424	0.000663152	2.30572	231	uucucauccuggggcuga	ggccccuggggaugaaaacccaugggguguuucucauccuggggcuga	OAR9	+
oar-novel-29-5P	0.000819808	1.34414	0.795783	2.14074	232	cccagggauguagcuccuagugc	cccagggauguagcuccuagugcugacccucccucugggggcccaucccugcagu	OAR7	+
oar-novel-30-5P	1.80358	0.320033	0.000663152	2.12427	233	aaagcaggauuuagacuacaauau	aaagcaggauuuagacuacaauauagcugcuaagugcuguguugucguucccccugcuaaaa	OAR1	-
oar-novel-31-5P	0.000819808	1.9842	0.000663152	1.98569	234	ggugggcuaguaguuggga	ggugggcuaguaguugggaugccaugcacccagugcagggggcuuggguucauuccaucucugguccagaaacua	OAR2	-
oar-novel-32-3P	0.000819808	0.768079	1.12736	1.89626	236	aagaacuuaaaugaacuuuuug	aaaaguuuauuuggguuuaucuguaacaccuuauggaagaacuuaaaugaacuuuuug	OAR3	+
oar-novel-33-3P	0.000819808	0.000640065	1.7242	1.72566	240	guuuccuuaguguagugg	acuaaacuggggaaaccacagagcugugguuuccuuaguguagugg	OAR10	-
oar-novel-34-3P	1.06575	0.000640065	0.397891	1.46428	241	uucugcaagcuggaggacgaga	acguccucacgcugcaggagaacaucaugaacaucaccuucugcaagcuggaggacgaga	OAR10	-
oar-novel-35-3P	0.000819808	1.28013	0.000663152	1.28161	243	cagggaggaguaggggcuugggc	ccagggcuauaaaagcaaaaguuguggccuguccaguaggaguuagccacagggaggaguaggggcuugggc	OAR21	+
