# Supplementary material for: Identification of microRNAs in Wool Follicles during Anagen, Catagen, and Telogen Phases in Tibetan Sheep
Source: PLoS One. 2013 Oct 17;8(10):e77801. doi: 10.1371/journal.pone.0077801 (PMC3804049; doi:10.1371/journal.pone.0077801)
Supplement: Table S4 — Predicted target genes of differentially expressed miRNAs. (XLSX) [file pone.0077801.s005.xlsx]

## Sheet: Sheet1
Table S4 Predicted target genes of differentially expressed miRNAs.
miRNA Name	Target Gene Name
	Ensembl Gene ID	Associated Ensembl Gene Name	Bonding Sites Number
oar-let-7a-5P	ENSBTAG00000000105	A5D7A4	1
oar-let-7a-5P	ENSBTAG00000000152	RANBP2	1
oar-let-7a-5P	ENSBTAG00000000179	RUSD1	2
oar-let-7a-5P	ENSBTAG00000000184	A5D791	1
oar-let-7a-5P	ENSBTAG00000000202	TPC	1
oar-let-7a-5P	ENSBTAG00000000317	MAPK8IP1	1
oar-let-7a-5P	ENSBTAG00000000411	HGS	1
oar-let-7a-5P	ENSBTAG00000000435	TRBP2	1
oar-let-7a-5P	ENSBTAG00000000462	C102A	1
oar-let-7a-5P	ENSBTAG00000000476	C8CJH1	1
oar-let-7a-5P	ENSBTAG00000000563	MYD88	2
oar-let-7a-5P	ENSBTAG00000000711	NDRG1	1
oar-let-7a-5P	ENSBTAG00000000752	SGOL1	1
oar-let-7a-5P	ENSBTAG00000000773	TTC9C	1
oar-let-7a-5P	ENSBTAG00000000828	CAPN6	1
oar-let-7a-5P	ENSBTAG00000000838	CCDC88C	2
oar-let-7a-5P	ENSBTAG00000001038	SNRPB	1
oar-let-7a-5P	ENSBTAG00000001161	Q0VCY5	1
oar-let-7a-5P	ENSBTAG00000001254	ANR46	1
oar-let-7a-5P	ENSBTAG00000001332	MYO1C	2
oar-let-7a-5P	ENSBTAG00000001398	ATP2A2	1
oar-let-7a-5P	ENSBTAG00000001407	AP3S2	1
oar-let-7a-5P	ENSBTAG00000001419	RM04	1
oar-let-7a-5P	ENSBTAG00000001523	A7MB57	1
oar-let-7a-5P	ENSBTAG00000001585	WIPF1	2
oar-let-7a-5P	ENSBTAG00000001593	OGFOD2	1
oar-let-7a-5P	ENSBTAG00000001603	YIPF7	2
oar-let-7a-5P	ENSBTAG00000001612	LSM1	1
oar-let-7a-5P	ENSBTAG00000001729	DUS10	1
oar-let-7a-5P	ENSBTAG00000001805	Q0VD44	1
oar-let-7a-5P	ENSBTAG00000001868	PCY2	1
oar-let-7a-5P	ENSBTAG00000001977	YIPF6	1
oar-let-7a-5P	ENSBTAG00000002006	THBS1	1
oar-let-7a-5P	ENSBTAG00000002098	F1N4D3	1
oar-let-7a-5P	ENSBTAG00000002192	CH046	1
oar-let-7a-5P	ENSBTAG00000002321	GCST	2
oar-let-7a-5P	ENSBTAG00000002411	CTNND1	1
oar-let-7a-5P	ENSBTAG00000002484	NARFL	1
oar-let-7a-5P	ENSBTAG00000002566	PGPEP1	1
oar-let-7a-5P	ENSBTAG00000002769	AP1G1	2
oar-let-7a-5P	ENSBTAG00000002816	A6QPG0	2
oar-let-7a-5P	ENSBTAG00000002829	TCP1	1
oar-let-7a-5P	ENSBTAG00000003072	ACADV	1
oar-let-7a-5P	ENSBTAG00000003176	A7YW22	1
oar-let-7a-5P	ENSBTAG00000003212	NNAT	2
oar-let-7a-5P	ENSBTAG00000003296	A5D7A7	1
oar-let-7a-5P	ENSBTAG00000003300	MFGE8	2
oar-let-7a-5P	ENSBTAG00000003381	PAPD7	2
oar-let-7a-5P	ENSBTAG00000003570	DD19A	1
oar-let-7a-5P	ENSBTAG00000003579	A6QP14	1
oar-let-7a-5P	ENSBTAG00000003588	A6QP88	1
oar-let-7a-5P	ENSBTAG00000003649	SGK196	1
oar-let-7a-5P	ENSBTAG00000003665	NUP210	1
oar-let-7a-5P	ENSBTAG00000003741	NEURL	1
oar-let-7a-5P	ENSBTAG00000003777	F1MX81	1
oar-let-7a-5P	ENSBTAG00000003885	PEX2	1
oar-let-7a-5P	ENSBTAG00000004100	TTI1	1
oar-let-7a-5P	ENSBTAG00000004271	A6QLT5	2
oar-let-7a-5P	ENSBTAG00000004343	Q2KHY4	2
oar-let-7a-5P	ENSBTAG00000004659	COQ10B	2
oar-let-7a-5P	ENSBTAG00000004695	CDK9	1
oar-let-7a-5P	ENSBTAG00000004732	SPTB	1
oar-let-7a-5P	ENSBTAG00000004863	RIC3	1
oar-let-7a-5P	ENSBTAG00000005082	MED21	1
oar-let-7a-5P	ENSBTAG00000005207	CSN7B	1
oar-let-7a-5P	ENSBTAG00000005356	A5D7B4	2
oar-let-7a-5P	ENSBTAG00000005359	TGFB2	1
oar-let-7a-5P	ENSBTAG00000005424	A7E3B1	1
oar-let-7a-5P	ENSBTAG00000005425	GATA4	1
oar-let-7a-5P	ENSBTAG00000005445	S35D2	1
oar-let-7a-5P	ENSBTAG00000005464	E1B9K3	1
oar-let-7a-5P	ENSBTAG00000005477	LAPM5	1
oar-let-7a-5P	ENSBTAG00000005606	F1N2F0	1
oar-let-7a-5P	ENSBTAG00000005751	CDAN1	2
oar-let-7a-5P	ENSBTAG00000005897	FNTB	1
oar-let-7a-5P	ENSBTAG00000005913	PATL1	1
oar-let-7a-5P	ENSBTAG00000006067	VMAC	1
oar-let-7a-5P	ENSBTAG00000006072	LRC59	1
oar-let-7a-5P	ENSBTAG00000006160	SUOX	1
oar-let-7a-5P	ENSBTAG00000006195	CK068	1
oar-let-7a-5P	ENSBTAG00000006276	A3KMW5	1
oar-let-7a-5P	ENSBTAG00000006346	DAP1	1
oar-let-7a-5P	ENSBTAG00000006526	Q05KJ0	2
oar-let-7a-5P	ENSBTAG00000006529	PDSS1	1
oar-let-7a-5P	ENSBTAG00000006542	RABE2	1
oar-let-7a-5P	ENSBTAG00000006607	CCNG1	1
oar-let-7a-5P	ENSBTAG00000006719	Q08E65	1
oar-let-7a-5P	ENSBTAG00000006792	EHD4	1
oar-let-7a-5P	ENSBTAG00000006846	Q5E9E0	2
oar-let-7a-5P	ENSBTAG00000006939	Q58CS5	1
oar-let-7a-5P	ENSBTAG00000006962	A5PKG4	1
oar-let-7a-5P	ENSBTAG00000007039	FBX25	1
oar-let-7a-5P	ENSBTAG00000007147	CUEDC1	1
oar-let-7a-5P	ENSBTAG00000007160	CDK4	1
oar-let-7a-5P	ENSBTAG00000007196	TAGL	1
oar-let-7a-5P	ENSBTAG00000007211	ASB12	1
oar-let-7a-5P	ENSBTAG00000007216	DPF1	2
oar-let-7a-5P	ENSBTAG00000007423	TR11B	1
oar-let-7a-5P	ENSBTAG00000007480	Q3SZN4	1
oar-let-7a-5P	ENSBTAG00000007515	UBE2Q1	1
oar-let-7a-5P	ENSBTAG00000007591	IKKA	1
oar-let-7a-5P	ENSBTAG00000007599	IKKB	1
oar-let-7a-5P	ENSBTAG00000007661	MYO1F	1
oar-let-7a-5P	ENSBTAG00000007762	ASIC3	1
oar-let-7a-5P	ENSBTAG00000007763	SATT	1
oar-let-7a-5P	ENSBTAG00000007786	FXL14	1
oar-let-7a-5P	ENSBTAG00000007906	ZACN	1
oar-let-7a-5P	ENSBTAG00000007994	OSCP1	1
oar-let-7a-5P	ENSBTAG00000008054	ZNF706	1
oar-let-7a-5P	ENSBTAG00000008309	ATP13A2	1
oar-let-7a-5P	ENSBTAG00000009036	SUPT6H	1
oar-let-7a-5P	ENSBTAG00000009495	BCAM	1
oar-let-7a-5P	ENSBTAG00000010602	DDX56	1
oar-let-7a-5P	ENSBTAG00000011214	THAP3	1
oar-let-7a-5P	ENSBTAG00000011505	RABEP1	1
oar-let-7a-5P	ENSBTAG00000011582	SERINC2	1
oar-let-7a-5P	ENSBTAG00000011729	STARD3	1
oar-let-7a-5P	ENSBTAG00000011902	WASH1	1
oar-let-7a-5P	ENSBTAG00000011994	NDEL1	2
oar-let-7a-5P	ENSBTAG00000013031	TMEM62	1
oar-let-7a-5P	ENSBTAG00000013113	VDAC1	2
oar-let-7a-5P	ENSBTAG00000013127	LPCAT3	1
oar-let-7a-5P	ENSBTAG00000013834	TRIP10	1
oar-let-7a-5P	ENSBTAG00000014603	VAMP1	2
oar-let-7a-5P	ENSBTAG00000014766	SRSF1	1
oar-let-7a-5P	ENSBTAG00000014981	OTUB2	1
oar-let-7a-5P	ENSBTAG00000015663	STIP1	1
oar-let-7a-5P	ENSBTAG00000016057	CSRP1	1
oar-let-7a-5P	ENSBTAG00000017435	KCTD7	1
oar-let-7a-5P	ENSBTAG00000017748	RNF44	1
oar-let-7a-5P	ENSBTAG00000018570	SDR16C5	1
oar-let-7a-5P	ENSBTAG00000019040	PLBD2	1
oar-let-7a-5P	ENSBTAG00000019065	EEPD1	1
oar-let-7a-5P	ENSBTAG00000019076	PAK6	1
oar-let-7a-5P	ENSBTAG00000019138	KIF3C	1
oar-let-7a-5P	ENSBTAG00000019458	ASB3	1
oar-let-7a-5P	ENSBTAG00000019927	CYB5R1	1
oar-let-7a-5P	ENSBTAG00000020446	THOP1	1
oar-let-7a-5P	ENSBTAG00000020963	RASSF1	1
oar-let-7a-5P	ENSBTAG00000021134	DPP9	1
oar-let-7a-5P	ENSBTAG00000021223	CRY2	1
oar-let-7a-5P	ENSBTAG00000021725	PCID2	1
oar-let-7a-5P	ENSBTAG00000021838	ESRP1	1
oar-let-7a-5P	ENSBTAG00000022242	DPP3	1
oar-let-7a-5P	ENSBTAG00000022622	CISH	1
oar-let-7a-5P	ENSBTAG00000025148	FBXL12	1
oar-let-7a-5P	ENSBTAG00000037726	PLCD1	1
oar-let-7a-5P	ENSBTAG00000038384	E1BIL2	1
oar-let-7a-5P	ENSBTAG00000039695	Q08DC3	1
oar-let-7a-5P	ENSBTAG00000043553	GPX3	1
oar-let-7a-5P	ENSBTAG00000046607	JMJD7	1
oar-let-7a-5P	ENSBTAG00000046981	SVIL	1
oar-let-7f-5P	ENSBTAG00000000105	A5D7A4	1
oar-let-7f-5P	ENSBTAG00000000152	RANBP2	1
oar-let-7f-5P	ENSBTAG00000000179	RUSD1	1
oar-let-7f-5P	ENSBTAG00000000405	VKOR1	1
oar-let-7f-5P	ENSBTAG00000000476	C8CJH1	1
oar-let-7f-5P	ENSBTAG00000000563	MYD88	2
oar-let-7f-5P	ENSBTAG00000000752	SGOL1	1
oar-let-7f-5P	ENSBTAG00000000764	GIPC1	1
oar-let-7f-5P	ENSBTAG00000001161	Q0VCY5	1
oar-let-7f-5P	ENSBTAG00000001398	ATP2A2	1
oar-let-7f-5P	ENSBTAG00000001519	RRNAD1	1
oar-let-7f-5P	ENSBTAG00000001546	Q5E9I4	2
oar-let-7f-5P	ENSBTAG00000002395	HPS3	1
oar-let-7f-5P	ENSBTAG00000002693	CL041	1
oar-let-7f-5P	ENSBTAG00000002980	GPT2	1
oar-let-7f-5P	ENSBTAG00000003072	ACADV	1
oar-let-7f-5P	ENSBTAG00000003176	A7YW22	1
oar-let-7f-5P	ENSBTAG00000003240	C9orf152	1
oar-let-7f-5P	ENSBTAG00000003296	A5D7A7	1
oar-let-7f-5P	ENSBTAG00000003381	PAPD7	1
oar-let-7f-5P	ENSBTAG00000003409	FKB1B	1
oar-let-7f-5P	ENSBTAG00000003665	NUP210	1
oar-let-7f-5P	ENSBTAG00000004426	DJB14	1
oar-let-7f-5P	ENSBTAG00000004732	SPTB	1
oar-let-7f-5P	ENSBTAG00000004979	MRS2	1
oar-let-7f-5P	ENSBTAG00000005115	Q3T0K0	1
oar-let-7f-5P	ENSBTAG00000005210	SNPC5	1
oar-let-7f-5P	ENSBTAG00000005424	A7E3B1	1
oar-let-7f-5P	ENSBTAG00000005445	S35D2	1
oar-let-7f-5P	ENSBTAG00000005897	FNTB	1
oar-let-7f-5P	ENSBTAG00000006187	MFAP4	1
oar-let-7f-5P	ENSBTAG00000006346	DAP1	1
oar-let-7f-5P	ENSBTAG00000006411	THA11	1
oar-let-7f-5P	ENSBTAG00000006607	CCNG1	1
oar-let-7f-5P	ENSBTAG00000007147	CUEDC1	1
oar-let-7f-5P	ENSBTAG00000007303	RAD21	1
oar-let-7f-5P	ENSBTAG00000007423	TR11B	1
oar-let-7f-5P	ENSBTAG00000007450	Q0V7N2	2
oar-let-7f-5P	ENSBTAG00000007515	UBE2Q1	1
oar-let-7f-5P	ENSBTAG00000007591	IKKA	1
oar-let-7f-5P	ENSBTAG00000007786	FXL14	1
oar-let-7f-5P	ENSBTAG00000007994	OSCP1	1
oar-let-7f-5P	ENSBTAG00000008287	YLPM1	1
oar-let-7f-5P	ENSBTAG00000009942	PLCL2	1
oar-let-7f-5P	ENSBTAG00000013834	TRIP10	1
oar-let-7f-5P	ENSBTAG00000015663	STIP1	1
oar-let-7f-5P	ENSBTAG00000019138	KIF3C	1
oar-let-7f-5P	ENSBTAG00000019458	ASB3	1
oar-let-7f-5P	ENSBTAG00000019492	FANCE	1
oar-let-7f-5P	ENSBTAG00000021120	SMYD1	1
oar-let-7f-5P	ENSBTAG00000021725	PCID2	1
oar-let-7f-5P	ENSBTAG00000021838	ESRP1	1
oar-let-7f-5P	ENSBTAG00000021884	CXXC1	1
oar-let-7f-5P	ENSBTAG00000032331	SLC48A1	1
oar-let-7f-5P	ENSBTAG00000034189		1
oar-let-7g-5P	ENSBTAG00000000105	A5D7A4	1
oar-let-7g-5P	ENSBTAG00000000152	RANBP2	1
oar-let-7g-5P	ENSBTAG00000000179	RUSD1	1
oar-let-7g-5P	ENSBTAG00000000296	A0JNA3	1
oar-let-7g-5P	ENSBTAG00000000317	MAPK8IP1	1
oar-let-7g-5P	ENSBTAG00000000476	C8CJH1	1
oar-let-7g-5P	ENSBTAG00000000534	PNOC	1
oar-let-7g-5P	ENSBTAG00000000563	MYD88	2
oar-let-7g-5P	ENSBTAG00000000711	NDRG1	1
oar-let-7g-5P	ENSBTAG00000000752	SGOL1	1
oar-let-7g-5P	ENSBTAG00000000898	A4IFB7	2
oar-let-7g-5P	ENSBTAG00000000957	CDKN2AIP	1
oar-let-7g-5P	ENSBTAG00000001332	MYO1C	2
oar-let-7g-5P	ENSBTAG00000001398	ATP2A2	1
oar-let-7g-5P	ENSBTAG00000001407	AP3S2	1
oar-let-7g-5P	ENSBTAG00000001470	Q5BIS8	1
oar-let-7g-5P	ENSBTAG00000001509	A2VDT5	1
oar-let-7g-5P	ENSBTAG00000001533	HACE1	1
oar-let-7g-5P	ENSBTAG00000001593	OGFOD2	1
oar-let-7g-5P	ENSBTAG00000001729	DUS10	1
oar-let-7g-5P	ENSBTAG00000001855	COQ9	1
oar-let-7g-5P	ENSBTAG00000001856	RPB3	1
oar-let-7g-5P	ENSBTAG00000001977	YIPF6	1
oar-let-7g-5P	ENSBTAG00000002049	HADH	1
oar-let-7g-5P	ENSBTAG00000002126	F262	2
oar-let-7g-5P	ENSBTAG00000002187	SERC3	1
oar-let-7g-5P	ENSBTAG00000002192	CH046	1
oar-let-7g-5P	ENSBTAG00000002411	CTNND1	1
oar-let-7g-5P	ENSBTAG00000002413	MCAT	1
oar-let-7g-5P	ENSBTAG00000002566	PGPEP1	1
oar-let-7g-5P	ENSBTAG00000002568	GPKOW	1
oar-let-7g-5P	ENSBTAG00000002591	Q3MHF5	1
oar-let-7g-5P	ENSBTAG00000002769	AP1G1	2
oar-let-7g-5P	ENSBTAG00000003033	GA45G	1
oar-let-7g-5P	ENSBTAG00000003064	Q0VC46	1
oar-let-7g-5P	ENSBTAG00000003072	ACADV	1
oar-let-7g-5P	ENSBTAG00000003209	BLCAP	1
oar-let-7g-5P	ENSBTAG00000003296	A5D7A7	1
oar-let-7g-5P	ENSBTAG00000003300	MFGE8	2
oar-let-7g-5P	ENSBTAG00000003353	F1MZ67	1
oar-let-7g-5P	ENSBTAG00000003381	PAPD7	1
oar-let-7g-5P	ENSBTAG00000003405	Q0VC75	1
oar-let-7g-5P	ENSBTAG00000003570	DD19A	1
oar-let-7g-5P	ENSBTAG00000003585	Q08DW0	1
oar-let-7g-5P	ENSBTAG00000003649	SGK196	1
oar-let-7g-5P	ENSBTAG00000003741	NEURL	1
oar-let-7g-5P	ENSBTAG00000003807	RCD1	1
oar-let-7g-5P	ENSBTAG00000004188	SNAP47	1
oar-let-7g-5P	ENSBTAG00000004305	RGS16	1
oar-let-7g-5P	ENSBTAG00000004383	FNBP1L	1
oar-let-7g-5P	ENSBTAG00000004494	Q58DI2	1
oar-let-7g-5P	ENSBTAG00000004659	COQ10B	1
oar-let-7g-5P	ENSBTAG00000004732	SPTB	1
oar-let-7g-5P	ENSBTAG00000004777	S100B	1
oar-let-7g-5P	ENSBTAG00000004916	Q08DK2	1
oar-let-7g-5P	ENSBTAG00000004945	BBS7	1
oar-let-7g-5P	ENSBTAG00000005186	Q3ZBQ3	2
oar-let-7g-5P	ENSBTAG00000005445	S35D2	1
oar-let-7g-5P	ENSBTAG00000005454	FUT10	1
oar-let-7g-5P	ENSBTAG00000005477	LAPM5	1
oar-let-7g-5P	ENSBTAG00000005488	ARIH2	1
oar-let-7g-5P	ENSBTAG00000005606	F1N2F0	1
oar-let-7g-5P	ENSBTAG00000005791	UROS	1
oar-let-7g-5P	ENSBTAG00000005793	Q0VCY8	1
oar-let-7g-5P	ENSBTAG00000005897	FNTB	1
oar-let-7g-5P	ENSBTAG00000006022	VA0E2	1
oar-let-7g-5P	ENSBTAG00000006088	MGC128049	1
oar-let-7g-5P	ENSBTAG00000006160	SUOX	1
oar-let-7g-5P	ENSBTAG00000006187	MFAP4	1
oar-let-7g-5P	ENSBTAG00000006195	CK068	1
oar-let-7g-5P	ENSBTAG00000006346	DAP1	1
oar-let-7g-5P	ENSBTAG00000006411	THA11	1
oar-let-7g-5P	ENSBTAG00000006526	Q05KJ0	1
oar-let-7g-5P	ENSBTAG00000006640	RB1	1
oar-let-7g-5P	ENSBTAG00000006837	UBA6	1
oar-let-7g-5P	ENSBTAG00000006962	A5PKG4	1
oar-let-7g-5P	ENSBTAG00000007137	Q32PI3	1
oar-let-7g-5P	ENSBTAG00000007145	A3KMY1	1
oar-let-7g-5P	ENSBTAG00000007192	SIDT2	1
oar-let-7g-5P	ENSBTAG00000007303	RAD21	1
oar-let-7g-5P	ENSBTAG00000007423	TR11B	1
oar-let-7g-5P	ENSBTAG00000007480	Q3SZN4	1
oar-let-7g-5P	ENSBTAG00000007512	Q8WMP9	2
oar-let-7g-5P	ENSBTAG00000007515	UBE2Q1	1
oar-let-7g-5P	ENSBTAG00000007591	IKKA	1
oar-let-7g-5P	ENSBTAG00000007599	IKKB	1
oar-let-7g-5P	ENSBTAG00000007685	PSMB1	1
oar-let-7g-5P	ENSBTAG00000007916	FOXJ1	1
oar-let-7g-5P	ENSBTAG00000007994	OSCP1	1
oar-let-7g-5P	ENSBTAG00000008061	RILPL1	1
oar-let-7g-5P	ENSBTAG00000008287	YLPM1	1
oar-let-7g-5P	ENSBTAG00000008309	ATP13A2	1
oar-let-7g-5P	ENSBTAG00000008915	SF3B1	1
oar-let-7g-5P	ENSBTAG00000008985	PCBP1	1
oar-let-7g-5P	ENSBTAG00000009547	ZDHHC4	1
oar-let-7g-5P	ENSBTAG00000010156	TCTP	1
oar-let-7g-5P	ENSBTAG00000011588	RNF123	1
oar-let-7g-5P	ENSBTAG00000012094	SCAMP3	1
oar-let-7g-5P	ENSBTAG00000012585	RAB3GAP2	1
oar-let-7g-5P	ENSBTAG00000012803	SRP19	1
oar-let-7g-5P	ENSBTAG00000013031	TMEM62	1
oar-let-7g-5P	ENSBTAG00000013109	STIM1	1
oar-let-7g-5P	ENSBTAG00000013127	LPCAT3	1
oar-let-7g-5P	ENSBTAG00000013391	ANKH	1
oar-let-7g-5P	ENSBTAG00000013834	TRIP10	1
oar-let-7g-5P	ENSBTAG00000014603	VAMP1	1
oar-let-7g-5P	ENSBTAG00000015092	NOL12	1
oar-let-7g-5P	ENSBTAG00000015381	ARHGAP18	1
oar-let-7g-5P	ENSBTAG00000015663	STIP1	1
oar-let-7g-5P	ENSBTAG00000015711	BTG2	1
oar-let-7g-5P	ENSBTAG00000017325	ATG13	1
oar-let-7g-5P	ENSBTAG00000017652	NUP50	1
oar-let-7g-5P	ENSBTAG00000017748	RNF44	1
oar-let-7g-5P	ENSBTAG00000020345	CNN3	1
oar-let-7g-5P	ENSBTAG00000020714	DDX19B	1
oar-let-7g-5P	ENSBTAG00000021725	PCID2	1
oar-let-7g-5P	ENSBTAG00000021838	ESRP1	1
oar-let-7g-5P	ENSBTAG00000022632	TCTA	1
oar-let-7g-5P	ENSBTAG00000025001	MRPL45	1
oar-let-7g-5P	ENSBTAG00000032055	VPS39	1
oar-let-7g-5P	ENSBTAG00000037726	PLCD1	1
oar-let-7g-5P	ENSBTAG00000038384	E1BIL2	1
oar-let-7g-5P	ENSBTAG00000045857	FAM195A	1
oar-let-7g-5P	ENSBTAG00000046176	SPEG	1
oar-let-7g-5P	ENSBTAG00000046332	ACTS	2
oar-let-7g-5P	ENSBTAG00000046607	JMJD7	1
oar-let-7g-5P	ENSBTAG00000046981	SVIL	1
oar-let-7g-5P	ENSBTAG00000048229	TCTP	1
oar-let-7i-5P	ENSBTAG00000000039	SIRT7	1
oar-let-7i-5P	ENSBTAG00000000179	RUSD1	1
oar-let-7i-5P	ENSBTAG00000000202	TPC	1
oar-let-7i-5P	ENSBTAG00000000291	DHTKD1	1
oar-let-7i-5P	ENSBTAG00000000295	A6QNQ2	1
oar-let-7i-5P	ENSBTAG00000000296	A0JNA3	1
oar-let-7i-5P	ENSBTAG00000000317	MAPK8IP1	2
oar-let-7i-5P	ENSBTAG00000000405	VKOR1	1
oar-let-7i-5P	ENSBTAG00000000409	CDC40	1
oar-let-7i-5P	ENSBTAG00000000415		1
oar-let-7i-5P	ENSBTAG00000000460	SYTL2	1
oar-let-7i-5P	ENSBTAG00000000476	C8CJH1	1
oar-let-7i-5P	ENSBTAG00000000501	KLH13	1
oar-let-7i-5P	ENSBTAG00000000564	NSG2	1
oar-let-7i-5P	ENSBTAG00000000619	K2C74	2
oar-let-7i-5P	ENSBTAG00000000748	GAR1	1
oar-let-7i-5P	ENSBTAG00000000801	ZNF583	2
oar-let-7i-5P	ENSBTAG00000000824	TSEN54	1
oar-let-7i-5P	ENSBTAG00000000871	Q1LZA9	1
oar-let-7i-5P	ENSBTAG00000000898	A4IFB7	1
oar-let-7i-5P	ENSBTAG00000000943	A8WFL9	1
oar-let-7i-5P	ENSBTAG00000000957	CDKN2AIP	2
oar-let-7i-5P	ENSBTAG00000000974	A7MBC5	1
oar-let-7i-5P	ENSBTAG00000001030	MTMR3	1
oar-let-7i-5P	ENSBTAG00000001035	A2VDM7	1
oar-let-7i-5P	ENSBTAG00000001036	3HIDH	1
oar-let-7i-5P	ENSBTAG00000001154	DGAT2	1
oar-let-7i-5P	ENSBTAG00000001161	Q0VCY5	1
oar-let-7i-5P	ENSBTAG00000001209	PHLDB2	1
oar-let-7i-5P	ENSBTAG00000001233	MPZL3	1
oar-let-7i-5P	ENSBTAG00000001332	MYO1C	2
oar-let-7i-5P	ENSBTAG00000001353	MPPA	1
oar-let-7i-5P	ENSBTAG00000001398	ATP2A2	1
oar-let-7i-5P	ENSBTAG00000001470	Q5BIS8	1
oar-let-7i-5P	ENSBTAG00000001578	ADPGK	1
oar-let-7i-5P	ENSBTAG00000001656	CJ057	1
oar-let-7i-5P	ENSBTAG00000001698	CTF8	1
oar-let-7i-5P	ENSBTAG00000001712	Q1JQ95	1
oar-let-7i-5P	ENSBTAG00000001729	DUS10	1
oar-let-7i-5P	ENSBTAG00000001762	A6QNS0	1
oar-let-7i-5P	ENSBTAG00000001763	NR2CA	2
oar-let-7i-5P	ENSBTAG00000001783	A6QP19	1
oar-let-7i-5P	ENSBTAG00000001785	TGM3	1
oar-let-7i-5P	ENSBTAG00000001788	Q402A0	1
oar-let-7i-5P	ENSBTAG00000001817	A5D7B0	1
oar-let-7i-5P	ENSBTAG00000001822	SNX10	2
oar-let-7i-5P	ENSBTAG00000001824	F1N4B2	1
oar-let-7i-5P	ENSBTAG00000001832	RM10	1
oar-let-7i-5P	ENSBTAG00000001855	COQ9	1
oar-let-7i-5P	ENSBTAG00000001856	RPB3	1
oar-let-7i-5P	ENSBTAG00000001926	RD23B	1
oar-let-7i-5P	ENSBTAG00000001977	YIPF6	2
oar-let-7i-5P	ENSBTAG00000002010	A6QLN5	1
oar-let-7i-5P	ENSBTAG00000002049	HADH	1
oar-let-7i-5P	ENSBTAG00000002130	SMPD4	1
oar-let-7i-5P	ENSBTAG00000002148	E1BNX1	1
oar-let-7i-5P	ENSBTAG00000002192	CH046	1
oar-let-7i-5P	ENSBTAG00000002227	LRIG3	1
oar-let-7i-5P	ENSBTAG00000002238	ARL2	1
oar-let-7i-5P	ENSBTAG00000002321	GCST	1
oar-let-7i-5P	ENSBTAG00000002390	CL068	1
oar-let-7i-5P	ENSBTAG00000002476	A7MBJ0	1
oar-let-7i-5P	ENSBTAG00000002534	Q3SZ15	1
oar-let-7i-5P	ENSBTAG00000002555	PDZ1I	1
oar-let-7i-5P	ENSBTAG00000002566	PGPEP1	1
oar-let-7i-5P	ENSBTAG00000002591	Q3MHF5	1
oar-let-7i-5P	ENSBTAG00000002634	TM115	1
oar-let-7i-5P	ENSBTAG00000002685	PITRM1	1
oar-let-7i-5P	ENSBTAG00000002691	ELMD1	1
oar-let-7i-5P	ENSBTAG00000002697	A6QLV6	1
oar-let-7i-5P	ENSBTAG00000002721	ZCCHC11	1
oar-let-7i-5P	ENSBTAG00000002748	Q17QI9	1
oar-let-7i-5P	ENSBTAG00000002770	TCO2	2
oar-let-7i-5P	ENSBTAG00000002829	TCP1	1
oar-let-7i-5P	ENSBTAG00000002833	A5PJX0	1
oar-let-7i-5P	ENSBTAG00000002880	Q0VCF1	1
oar-let-7i-5P	ENSBTAG00000002980	GPT2	1
oar-let-7i-5P	ENSBTAG00000003033	GA45G	2
oar-let-7i-5P	ENSBTAG00000003064	Q0VC46	2
oar-let-7i-5P	ENSBTAG00000003072	ACADV	1
oar-let-7i-5P	ENSBTAG00000003161	YBEY	1
oar-let-7i-5P	ENSBTAG00000003215	F1N020	1
oar-let-7i-5P	ENSBTAG00000003240	C9orf152	1
oar-let-7i-5P	ENSBTAG00000003300	MFGE8	2
oar-let-7i-5P	ENSBTAG00000003316	Q3T161	1
oar-let-7i-5P	ENSBTAG00000003323	A5PJU0	1
oar-let-7i-5P	ENSBTAG00000003381	PAPD7	1
oar-let-7i-5P	ENSBTAG00000003386	SPT4H	1
oar-let-7i-5P	ENSBTAG00000003405	Q0VC75	1
oar-let-7i-5P	ENSBTAG00000003409	FKB1B	1
oar-let-7i-5P	ENSBTAG00000003525	STXB1	1
oar-let-7i-5P	ENSBTAG00000003544	S1PR5	1
oar-let-7i-5P	ENSBTAG00000003570	DD19A	2
oar-let-7i-5P	ENSBTAG00000003576	POLL	1
oar-let-7i-5P	ENSBTAG00000003629	F1MUZ8	1
oar-let-7i-5P	ENSBTAG00000003665	NUP210	1
oar-let-7i-5P	ENSBTAG00000003741	NEURL	1
oar-let-7i-5P	ENSBTAG00000003745	WDR48	1
oar-let-7i-5P	ENSBTAG00000003825		1
oar-let-7i-5P	ENSBTAG00000003916	DPH3	1
oar-let-7i-5P	ENSBTAG00000003920	F1MBB7	1
oar-let-7i-5P	ENSBTAG00000003977	RFT2	2
oar-let-7i-5P	ENSBTAG00000004188	SNAP47	1
oar-let-7i-5P	ENSBTAG00000004275	A6QL81	1
oar-let-7i-5P	ENSBTAG00000004305	RGS16	1
oar-let-7i-5P	ENSBTAG00000004310	A3KMX6	1
oar-let-7i-5P	ENSBTAG00000004328	A5D799	1
oar-let-7i-5P	ENSBTAG00000004331	A7E348	1
oar-let-7i-5P	ENSBTAG00000004343	Q2KHY4	2
oar-let-7i-5P	ENSBTAG00000004349	DAZP2	1
oar-let-7i-5P	ENSBTAG00000004383	FNBP1L	1
oar-let-7i-5P	ENSBTAG00000004403	CD320	1
oar-let-7i-5P	ENSBTAG00000004423	Q0V8I4	1
oar-let-7i-5P	ENSBTAG00000004494	Q58DI2	1
oar-let-7i-5P	ENSBTAG00000004499	RGS3	2
oar-let-7i-5P	ENSBTAG00000004597	A7YW25	1
oar-let-7i-5P	ENSBTAG00000004603	PHC2	1
oar-let-7i-5P	ENSBTAG00000004672	A6QQJ5	1
oar-let-7i-5P	ENSBTAG00000004695	CDK9	1
oar-let-7i-5P	ENSBTAG00000004706	SUV39H1	2
oar-let-7i-5P	ENSBTAG00000004732	SPTB	1
oar-let-7i-5P	ENSBTAG00000004863	RIC3	1
oar-let-7i-5P	ENSBTAG00000004916	Q08DK2	1
oar-let-7i-5P	ENSBTAG00000004979	MRS2	1
oar-let-7i-5P	ENSBTAG00000005002	Q3T105	1
oar-let-7i-5P	ENSBTAG00000005016	AP3B1	1
oar-let-7i-5P	ENSBTAG00000005031	A4IFI6	1
oar-let-7i-5P	ENSBTAG00000005071	A6QLS7	1
oar-let-7i-5P	ENSBTAG00000005075	Q0V8N7	2
oar-let-7i-5P	ENSBTAG00000005082	MED21	1
oar-let-7i-5P	ENSBTAG00000005186	Q3ZBQ3	2
oar-let-7i-5P	ENSBTAG00000005191	A3KN04	1
oar-let-7i-5P	ENSBTAG00000005316	GDIB	1
oar-let-7i-5P	ENSBTAG00000005364	HEM3	1
oar-let-7i-5P	ENSBTAG00000005397	CD46	1
oar-let-7i-5P	ENSBTAG00000005427	C14orf102	1
oar-let-7i-5P	ENSBTAG00000005470	Q08DY1	1
oar-let-7i-5P	ENSBTAG00000005498	A5D9A8	1
oar-let-7i-5P	ENSBTAG00000005606	F1N2F0	1
oar-let-7i-5P	ENSBTAG00000005666	A6QLD3	2
oar-let-7i-5P	ENSBTAG00000005751	CDAN1	2
oar-let-7i-5P	ENSBTAG00000005791	UROS	1
oar-let-7i-5P	ENSBTAG00000005807	MICU1	1
oar-let-7i-5P	ENSBTAG00000005808	TM14C	1
oar-let-7i-5P	ENSBTAG00000005892	ZAP70	1
oar-let-7i-5P	ENSBTAG00000005897	FNTB	1
oar-let-7i-5P	ENSBTAG00000005970	XBP1	1
oar-let-7i-5P	ENSBTAG00000005976	A4FUD2	1
oar-let-7i-5P	ENSBTAG00000005979	HELLS	1
oar-let-7i-5P	ENSBTAG00000006099	A8E4M7	2
oar-let-7i-5P	ENSBTAG00000006150	RT09	1
oar-let-7i-5P	ENSBTAG00000006170	ZNF76	1
oar-let-7i-5P	ENSBTAG00000006187	MFAP4	1
oar-let-7i-5P	ENSBTAG00000006195	CK068	1
oar-let-7i-5P	ENSBTAG00000006234	E1BN71	1
oar-let-7i-5P	ENSBTAG00000006250	CASC3	3
oar-let-7i-5P	ENSBTAG00000006268	NEMO	1
oar-let-7i-5P	ENSBTAG00000006296	VMA21	1
oar-let-7i-5P	ENSBTAG00000006370	TCPG	1
oar-let-7i-5P	ENSBTAG00000006374	NHP2	1
oar-let-7i-5P	ENSBTAG00000006529	PDSS1	1
oar-let-7i-5P	ENSBTAG00000006567	F1MF07	1
oar-let-7i-5P	ENSBTAG00000006573	A7MBJ7	1
oar-let-7i-5P	ENSBTAG00000006719	Q08E65	1
oar-let-7i-5P	ENSBTAG00000006776	KIAA0930	1
oar-let-7i-5P	ENSBTAG00000006801	T106A	1
oar-let-7i-5P	ENSBTAG00000006807	KRT35	2
oar-let-7i-5P	ENSBTAG00000006860	VWA2	1
oar-let-7i-5P	ENSBTAG00000006939	Q58CS5	1
oar-let-7i-5P	ENSBTAG00000007013	TOM1L1	1
oar-let-7i-5P	ENSBTAG00000007039	FBX25	1
oar-let-7i-5P	ENSBTAG00000007096	GAS8	1
oar-let-7i-5P	ENSBTAG00000007145	A3KMY1	2
oar-let-7i-5P	ENSBTAG00000007147	CUEDC1	1
oar-let-7i-5P	ENSBTAG00000007160	CDK4	1
oar-let-7i-5P	ENSBTAG00000007192	SIDT2	3
oar-let-7i-5P	ENSBTAG00000007213	A6QPC6	1
oar-let-7i-5P	ENSBTAG00000007220	CASKIN2	1
oar-let-7i-5P	ENSBTAG00000007357	Q8WNX6	1
oar-let-7i-5P	ENSBTAG00000007368	MAN2C1	1
oar-let-7i-5P	ENSBTAG00000007374	A5PK28	1
oar-let-7i-5P	ENSBTAG00000007423	TR11B	1
oar-let-7i-5P	ENSBTAG00000007476	BTRC	1
oar-let-7i-5P	ENSBTAG00000007480	Q3SZN4	1
oar-let-7i-5P	ENSBTAG00000007512	Q8WMP9	1
oar-let-7i-5P	ENSBTAG00000007570	CH038	1
oar-let-7i-5P	ENSBTAG00000007581	AA2BR	1
oar-let-7i-5P	ENSBTAG00000007599	IKKB	1
oar-let-7i-5P	ENSBTAG00000007623	GLTD1	1
oar-let-7i-5P	ENSBTAG00000007624	A6QPQ3	2
oar-let-7i-5P	ENSBTAG00000007661	MYO1F	1
oar-let-7i-5P	ENSBTAG00000007763	SATT	1
oar-let-7i-5P	ENSBTAG00000007814	WWTR1	1
oar-let-7i-5P	ENSBTAG00000007859	VSIG1	1
oar-let-7i-5P	ENSBTAG00000007916	FOXJ1	1
oar-let-7i-5P	ENSBTAG00000007958	TNS4	1
oar-let-7i-5P	ENSBTAG00000007994	OSCP1	1
oar-let-7i-5P	ENSBTAG00000008033	Q2KIC7	1
oar-let-7i-5P	ENSBTAG00000008076	Q3ZBB0	1
oar-let-7i-5P	ENSBTAG00000008092	RAB37	1
oar-let-7i-5P	ENSBTAG00000008309	ATP13A2	1
oar-let-7i-5P	ENSBTAG00000008985	PCBP1	1
oar-let-7i-5P	ENSBTAG00000009376	DPH1	1
oar-let-7i-5P	ENSBTAG00000009419	TRIM29	1
oar-let-7i-5P	ENSBTAG00000009495	BCAM	1
oar-let-7i-5P	ENSBTAG00000009547	ZDHHC4	1
oar-let-7i-5P	ENSBTAG00000009738	MGAT4B	1
oar-let-7i-5P	ENSBTAG00000009743	PDRG1	1
oar-let-7i-5P	ENSBTAG00000010023	FAM107B	1
oar-let-7i-5P	ENSBTAG00000010582	BRD3	1
oar-let-7i-5P	ENSBTAG00000010681	NR1H3	1
oar-let-7i-5P	ENSBTAG00000011189	TJAP1	1
oar-let-7i-5P	ENSBTAG00000011214	THAP3	1
oar-let-7i-5P	ENSBTAG00000011229	TMUB1	1
oar-let-7i-5P	ENSBTAG00000011588	RNF123	1
oar-let-7i-5P	ENSBTAG00000012585	RAB3GAP2	1
oar-let-7i-5P	ENSBTAG00000012642	TRADD	1
oar-let-7i-5P	ENSBTAG00000012656	OVOL1	1
oar-let-7i-5P	ENSBTAG00000012938	JARID2	1
oar-let-7i-5P	ENSBTAG00000012988	COG4	1
oar-let-7i-5P	ENSBTAG00000013031	TMEM62	1
oar-let-7i-5P	ENSBTAG00000013113	VDAC1	2
oar-let-7i-5P	ENSBTAG00000013367	PPT1	1
oar-let-7i-5P	ENSBTAG00000013834	TRIP10	1
oar-let-7i-5P	ENSBTAG00000014159	TTL	1
oar-let-7i-5P	ENSBTAG00000014175	STRAP	1
oar-let-7i-5P	ENSBTAG00000014603	VAMP1	1
oar-let-7i-5P	ENSBTAG00000015015	HINFP	1
oar-let-7i-5P	ENSBTAG00000015092	NOL12	1
oar-let-7i-5P	ENSBTAG00000015186	ILVBL	1
oar-let-7i-5P	ENSBTAG00000015238	DSC3	2
oar-let-7i-5P	ENSBTAG00000015487	KDM4B	1
oar-let-7i-5P	ENSBTAG00000015625	DCTN4	1
oar-let-7i-5P	ENSBTAG00000015663	STIP1	1
oar-let-7i-5P	ENSBTAG00000015711	BTG2	1
oar-let-7i-5P	ENSBTAG00000016028	ZNF691	1
oar-let-7i-5P	ENSBTAG00000016037	BCKDHA	1
oar-let-7i-5P	ENSBTAG00000016128	GGA3	1
oar-let-7i-5P	ENSBTAG00000016211	GCDH	1
oar-let-7i-5P	ENSBTAG00000016218	PTGES2	1
oar-let-7i-5P	ENSBTAG00000016350	NACC1	1
oar-let-7i-5P	ENSBTAG00000016412	CDKN2B	1
oar-let-7i-5P	ENSBTAG00000016528	NOC2L	1
oar-let-7i-5P	ENSBTAG00000017075	A4FV26	1
oar-let-7i-5P	ENSBTAG00000017325	ATG13	1
oar-let-7i-5P	ENSBTAG00000017435	KCTD7	1
oar-let-7i-5P	ENSBTAG00000017636	AKT1	1
oar-let-7i-5P	ENSBTAG00000017652	NUP50	1
oar-let-7i-5P	ENSBTAG00000017748	RNF44	1
oar-let-7i-5P	ENSBTAG00000017804	BNIP3	1
oar-let-7i-5P	ENSBTAG00000018065	YARS	1
oar-let-7i-5P	ENSBTAG00000018622	PCBP4	1
oar-let-7i-5P	ENSBTAG00000018945	AMOTL1	1
oar-let-7i-5P	ENSBTAG00000019077	DAD1	1
oar-let-7i-5P	ENSBTAG00000019218	ATP6V0A1	1
oar-let-7i-5P	ENSBTAG00000019441	MED28	1
oar-let-7i-5P	ENSBTAG00000019645	TFDP1	1
oar-let-7i-5P	ENSBTAG00000019838	SHC1	2
oar-let-7i-5P	ENSBTAG00000019888	HIRA	1
oar-let-7i-5P	ENSBTAG00000019906	VPS25	2
oar-let-7i-5P	ENSBTAG00000020608	ATG9A	1
oar-let-7i-5P	ENSBTAG00000020714	DDX19B	1
oar-let-7i-5P	ENSBTAG00000020900	RPUSD4	1
oar-let-7i-5P	ENSBTAG00000021725	PCID2	1
oar-let-7i-5P	ENSBTAG00000021838	ESRP1	1
oar-let-7i-5P	ENSBTAG00000021883	AP3M1	1
oar-let-7i-5P	ENSBTAG00000022242	DPP3	1
oar-let-7i-5P	ENSBTAG00000024542	PIGC	1
oar-let-7i-5P	ENSBTAG00000025001	MRPL45	1
oar-let-7i-5P	ENSBTAG00000027711	YIF1B	1
oar-let-7i-5P	ENSBTAG00000030340		1
oar-let-7i-5P	ENSBTAG00000031335	BRE	1
oar-let-7i-5P	ENSBTAG00000032331	SLC48A1	1
oar-let-7i-5P	ENSBTAG00000032763	RANBP10	1
oar-let-7i-5P	ENSBTAG00000034185	EEF1A1	1
oar-let-7i-5P	ENSBTAG00000037726	PLCD1	1
oar-let-7i-5P	ENSBTAG00000038156	DYNLT3	1
oar-let-7i-5P	ENSBTAG00000038384	E1BIL2	1
oar-let-7i-5P	ENSBTAG00000039172	RABGAP1	1
oar-let-7i-5P	ENSBTAG00000039597	Q0VCZ9	1
oar-let-7i-5P	ENSBTAG00000039695	Q08DC3	1
oar-let-7i-5P	ENSBTAG00000039962	DCTPP1	1
oar-let-7i-5P	ENSBTAG00000040575	KCTD5	2
oar-let-7i-5P	ENSBTAG00000045857	FAM195A	1
oar-let-7i-5P	ENSBTAG00000046176	SPEG	1
oar-let-7i-5P	ENSBTAG00000046338	PPP2R3B	1
oar-let-7i-5P	ENSBTAG00000047314	PPIE	1
oar-miR-103-3P	ENSBTAG00000000014	THIOM	1
oar-miR-103-3P	ENSBTAG00000000039	SIRT7	2
oar-miR-103-3P	ENSBTAG00000000040	MAFG	1
oar-miR-103-3P	ENSBTAG00000000080	GRWD1	1
oar-miR-103-3P	ENSBTAG00000000087	A6H7H3	1
oar-miR-103-3P	ENSBTAG00000000106	FAM69C	1
oar-miR-103-3P	ENSBTAG00000000123	HAOX2	1
oar-miR-103-3P	ENSBTAG00000000146		1
oar-miR-103-3P	ENSBTAG00000000149	E1BKD2	1
oar-miR-103-3P	ENSBTAG00000000179	RUSD1	1
oar-miR-103-3P	ENSBTAG00000000184	A5D791	1
oar-miR-103-3P	ENSBTAG00000000202	TPC	1
oar-miR-103-3P	ENSBTAG00000000203	VATG1	1
oar-miR-103-3P	ENSBTAG00000000204	CI091	2
oar-miR-103-3P	ENSBTAG00000000231	Q864U5	1
oar-miR-103-3P	ENSBTAG00000000250	HDHD3	1
oar-miR-103-3P	ENSBTAG00000000266	A7MB61	1
oar-miR-103-3P	ENSBTAG00000000279	RAB26	1
oar-miR-103-3P	ENSBTAG00000000289	ASB8	1
oar-miR-103-3P	ENSBTAG00000000296	A0JNA3	2
oar-miR-103-3P	ENSBTAG00000000301	Q2NKZ8	1
oar-miR-103-3P	ENSBTAG00000000312	GRINA	1
oar-miR-103-3P	ENSBTAG00000000355	CQ090	1
oar-miR-103-3P	ENSBTAG00000000375	SSRP1	1
oar-miR-103-3P	ENSBTAG00000000414	F1MBS8	1
oar-miR-103-3P	ENSBTAG00000000435	TRBP2	1
oar-miR-103-3P	ENSBTAG00000000501	KLH13	1
oar-miR-103-3P	ENSBTAG00000000522	FETUA	1
oar-miR-103-3P	ENSBTAG00000000534	PNOC	1
oar-miR-103-3P	ENSBTAG00000000545	SMEK2	1
oar-miR-103-3P	ENSBTAG00000000550	ATPD	2
oar-miR-103-3P	ENSBTAG00000000563	MYD88	2
oar-miR-103-3P	ENSBTAG00000000564	NSG2	1
oar-miR-103-3P	ENSBTAG00000000607	ABCF2	1
oar-miR-103-3P	ENSBTAG00000000623		1
oar-miR-103-3P	ENSBTAG00000000634	MLPH	1
oar-miR-103-3P	ENSBTAG00000000653	PP16B	3
oar-miR-103-3P	ENSBTAG00000000675	PGPS1	2
oar-miR-103-3P	ENSBTAG00000000705	COX7R	1
oar-miR-103-3P	ENSBTAG00000000742	Q0V8J3	1
oar-miR-103-3P	ENSBTAG00000000745	AQP1	3
oar-miR-103-3P	ENSBTAG00000000771	DNJB6	1
oar-miR-103-3P	ENSBTAG00000000784	Q3MHX4	1
oar-miR-103-3P	ENSBTAG00000000791	CALY	1
oar-miR-103-3P	ENSBTAG00000000804	MOL2B	2
oar-miR-103-3P	ENSBTAG00000000808	CL062	1
oar-miR-103-3P	ENSBTAG00000000833	Q3ZCD3	1
oar-miR-103-3P	ENSBTAG00000000838	CCDC88C	2
oar-miR-103-3P	ENSBTAG00000000941	A4FV32	1
oar-miR-103-3P	ENSBTAG00000000961	NEURL2	1
oar-miR-103-3P	ENSBTAG00000000979	CH040	2
oar-miR-103-3P	ENSBTAG00000000985	A6QLS9	1
oar-miR-103-3P	ENSBTAG00000001002	A5PK15	3
oar-miR-103-3P	ENSBTAG00000001009	Q3SYW3	1
oar-miR-103-3P	ENSBTAG00000001014	MK07	1
oar-miR-103-3P	ENSBTAG00000001015	TM9S4	1
oar-miR-103-3P	ENSBTAG00000001030	MTMR3	1
oar-miR-103-3P	ENSBTAG00000001042	MXD1	2
oar-miR-103-3P	ENSBTAG00000001060	CXCR4	1
oar-miR-103-3P	ENSBTAG00000001086	FHL2	1
oar-miR-103-3P	ENSBTAG00000001104	A4IFB9	1
oar-miR-103-3P	ENSBTAG00000001110	SLC16A5	1
oar-miR-103-3P	ENSBTAG00000001112	SMOX	1
oar-miR-103-3P	ENSBTAG00000001114	PRKD3	1
oar-miR-103-3P	ENSBTAG00000001120	A6QLZ8	1
oar-miR-103-3P	ENSBTAG00000001154	DGAT2	1
oar-miR-103-3P	ENSBTAG00000001161	Q0VCY5	1
oar-miR-103-3P	ENSBTAG00000001185	SUV420H1	1
oar-miR-103-3P	ENSBTAG00000001212	SSR2	1
oar-miR-103-3P	ENSBTAG00000001219	IGHM	1
oar-miR-103-3P	ENSBTAG00000001233	MPZL3	1
oar-miR-103-3P	ENSBTAG00000001250	AP2A	1
oar-miR-103-3P	ENSBTAG00000001258	TM50B	1
oar-miR-103-3P	ENSBTAG00000001279	MPP2	1
oar-miR-103-3P	ENSBTAG00000001286	ELMO3	1
oar-miR-103-3P	ENSBTAG00000001288	MAOB	1
oar-miR-103-3P	ENSBTAG00000001353	MPPA	1
oar-miR-103-3P	ENSBTAG00000001356	F1MP08	1
oar-miR-103-3P	ENSBTAG00000001388	NMB	1
oar-miR-103-3P	ENSBTAG00000001407	AP3S2	1
oar-miR-103-3P	ENSBTAG00000001420	ABD12	1
oar-miR-103-3P	ENSBTAG00000001440	PMM2	1
oar-miR-103-3P	ENSBTAG00000001457	CE028	1
oar-miR-103-3P	ENSBTAG00000001468	A6QPG4	1
oar-miR-103-3P	ENSBTAG00000001473	A7YY26	2
oar-miR-103-3P	ENSBTAG00000001551	PLEKHG3	2
oar-miR-103-3P	ENSBTAG00000001578	ADPGK	1
oar-miR-103-3P	ENSBTAG00000001592	INSI1	1
oar-miR-103-3P	ENSBTAG00000001607	A5PJR6	1
oar-miR-103-3P	ENSBTAG00000001616	ZNF592	2
oar-miR-103-3P	ENSBTAG00000001626	A0JNE9	1
oar-miR-103-3P	ENSBTAG00000001645	CT004	2
oar-miR-103-3P	ENSBTAG00000001708	TTLL12	1
oar-miR-103-3P	ENSBTAG00000001744	BET1L	1
oar-miR-103-3P	ENSBTAG00000001773	C7orf49	1
oar-miR-103-3P	ENSBTAG00000001785	TGM3	2
oar-miR-103-3P	ENSBTAG00000001805	Q0VD44	1
oar-miR-103-3P	ENSBTAG00000001822	SNX10	1
oar-miR-103-3P	ENSBTAG00000001832	RM10	2
oar-miR-103-3P	ENSBTAG00000001854	CPIN1	1
oar-miR-103-3P	ENSBTAG00000001855	COQ9	1
oar-miR-103-3P	ENSBTAG00000001856	RPB3	1
oar-miR-103-3P	ENSBTAG00000001868	PCY2	1
oar-miR-103-3P	ENSBTAG00000001885	COPR5	1
oar-miR-103-3P	ENSBTAG00000001968	A6QNT7	1
oar-miR-103-3P	ENSBTAG00000002044	SIRT3	1
oar-miR-103-3P	ENSBTAG00000002045	PSMD13	1
oar-miR-103-3P	ENSBTAG00000002049	HADH	1
oar-miR-103-3P	ENSBTAG00000002068	TAGL2	1
oar-miR-103-3P	ENSBTAG00000002086	PRP4B	1
oar-miR-103-3P	ENSBTAG00000002127	T11L2	1
oar-miR-103-3P	ENSBTAG00000002129	A4IFB2	2
oar-miR-103-3P	ENSBTAG00000002192	CH046	2
oar-miR-103-3P	ENSBTAG00000002209	Q05B85	2
oar-miR-103-3P	ENSBTAG00000002220	SPTC1	1
oar-miR-103-3P	ENSBTAG00000002238	ARL2	1
oar-miR-103-3P	ENSBTAG00000002242	Q5E9Q0	1
oar-miR-103-3P	ENSBTAG00000002267	A6QQP9	1
oar-miR-103-3P	ENSBTAG00000002282	EIF1	1
oar-miR-103-3P	ENSBTAG00000002293	ARL5A	1
oar-miR-103-3P	ENSBTAG00000002296	TM173	1
oar-miR-103-3P	ENSBTAG00000002313	ITPR2	1
oar-miR-103-3P	ENSBTAG00000002321	GCST	1
oar-miR-103-3P	ENSBTAG00000002361	A6QPP8	2
oar-miR-103-3P	ENSBTAG00000002362	A6QNW9	2
oar-miR-103-3P	ENSBTAG00000002404	TMX2	1
oar-miR-103-3P	ENSBTAG00000002418	C15orf42	2
oar-miR-103-3P	ENSBTAG00000002419	A6QR69	1
oar-miR-103-3P	ENSBTAG00000002472	CASP9	1
oar-miR-103-3P	ENSBTAG00000002473	ANGL4	1
oar-miR-103-3P	ENSBTAG00000002475	RB11B	1
oar-miR-103-3P	ENSBTAG00000002479	PANK4	1
oar-miR-103-3P	ENSBTAG00000002534	Q3SZ15	1
oar-miR-103-3P	ENSBTAG00000002549	PTMA	1
oar-miR-103-3P	ENSBTAG00000002561	A6QR27	3
oar-miR-103-3P	ENSBTAG00000002562	PRAF2	1
oar-miR-103-3P	ENSBTAG00000002563	Q0IIH0	1
oar-miR-103-3P	ENSBTAG00000002566	PGPEP1	1
oar-miR-103-3P	ENSBTAG00000002578	Q29RJ3	2
oar-miR-103-3P	ENSBTAG00000002581	A6QQE7	1
oar-miR-103-3P	ENSBTAG00000002605		1
oar-miR-103-3P	ENSBTAG00000002634	TM115	1
oar-miR-103-3P	ENSBTAG00000002645	3BP5L	1
oar-miR-103-3P	ENSBTAG00000002658	Q08DL9	1
oar-miR-103-3P	ENSBTAG00000002676	SAE1	1
oar-miR-103-3P	ENSBTAG00000002683		1
oar-miR-103-3P	ENSBTAG00000002697	A6QLV6	3
oar-miR-103-3P	ENSBTAG00000002720	PR38A	1
oar-miR-103-3P	ENSBTAG00000002730	ELP3	1
oar-miR-103-3P	ENSBTAG00000002734	F2Z4J5	1
oar-miR-103-3P	ENSBTAG00000002755	ANKRD12	1
oar-miR-103-3P	ENSBTAG00000002769	AP1G1	2
oar-miR-103-3P	ENSBTAG00000002779	GBRP	2
oar-miR-103-3P	ENSBTAG00000002792	E1BIT9	1
oar-miR-103-3P	ENSBTAG00000002823	MPZL1	1
oar-miR-103-3P	ENSBTAG00000002833	A5PJX0	1
oar-miR-103-3P	ENSBTAG00000002883	RPTOR	1
oar-miR-103-3P	ENSBTAG00000002887	DDI1	1
oar-miR-103-3P	ENSBTAG00000002908	GNG4	1
oar-miR-103-3P	ENSBTAG00000002942	SLC2A10	1
oar-miR-103-3P	ENSBTAG00000002948	SETD2	1
oar-miR-103-3P	ENSBTAG00000002960	A7Z085	5
oar-miR-103-3P	ENSBTAG00000002974	Q0P566	1
oar-miR-103-3P	ENSBTAG00000003034	A7YY50	1
oar-miR-103-3P	ENSBTAG00000003058	ADRM1	2
oar-miR-103-3P	ENSBTAG00000003062	F16B1	1
oar-miR-103-3P	ENSBTAG00000003084	A6QQN5	2
oar-miR-103-3P	ENSBTAG00000003092	ANAPC5	1
oar-miR-103-3P	ENSBTAG00000003115	A7MB51	1
oar-miR-103-3P	ENSBTAG00000003147	F1MQR0	1
oar-miR-103-3P	ENSBTAG00000003161	YBEY	1
oar-miR-103-3P	ENSBTAG00000003176	A7YW22	1
oar-miR-103-3P	ENSBTAG00000003178	ATE1	1
oar-miR-103-3P	ENSBTAG00000003191	Q3MHK9	1
oar-miR-103-3P	ENSBTAG00000003201	FNTA	1
oar-miR-103-3P	ENSBTAG00000003209	BLCAP	2
oar-miR-103-3P	ENSBTAG00000003225	IMP4	2
oar-miR-103-3P	ENSBTAG00000003232	A5PJV4	2
oar-miR-103-3P	ENSBTAG00000003242	F1MYE8	2
oar-miR-103-3P	ENSBTAG00000003256	TOMM34	3
oar-miR-103-3P	ENSBTAG00000003282	A2VDW7	1
oar-miR-103-3P	ENSBTAG00000003291	RIMKB	1
oar-miR-103-3P	ENSBTAG00000003300	MFGE8	2
oar-miR-103-3P	ENSBTAG00000003315	RT63	1
oar-miR-103-3P	ENSBTAG00000003323	A5PJU0	2
oar-miR-103-3P	ENSBTAG00000003340	HDDC2	1
oar-miR-103-3P	ENSBTAG00000003349	JAKMIP2	1
oar-miR-103-3P	ENSBTAG00000003359	ELOV5	1
oar-miR-103-3P	ENSBTAG00000003390	SF3A1	1
oar-miR-103-3P	ENSBTAG00000003395	ZRAN1	1
oar-miR-103-3P	ENSBTAG00000003397	CTBP2	2
oar-miR-103-3P	ENSBTAG00000003417	PHKG2	1
oar-miR-103-3P	ENSBTAG00000003424	BET1	1
oar-miR-103-3P	ENSBTAG00000003443	USP46	1
oar-miR-103-3P	ENSBTAG00000003476	FEM1A	1
oar-miR-103-3P	ENSBTAG00000003501	SAC1	1
oar-miR-103-3P	ENSBTAG00000003506	A0JNK9	1
oar-miR-103-3P	ENSBTAG00000003547	CSTF2	2
oar-miR-103-3P	ENSBTAG00000003557	CCDC117	1
oar-miR-103-3P	ENSBTAG00000003585	Q08DW0	2
oar-miR-103-3P	ENSBTAG00000003639	ELMO2	2
oar-miR-103-3P	ENSBTAG00000003649	SGK196	1
oar-miR-103-3P	ENSBTAG00000003665	NUP210	1
oar-miR-103-3P	ENSBTAG00000003679	PAAF1	1
oar-miR-103-3P	ENSBTAG00000003690	NHLC2	2
oar-miR-103-3P	ENSBTAG00000003693	A6QLV1	1
oar-miR-103-3P	ENSBTAG00000003708	SC23A	1
oar-miR-103-3P	ENSBTAG00000003719	TDRD7	1
oar-miR-103-3P	ENSBTAG00000003741	NEURL	2
oar-miR-103-3P	ENSBTAG00000003745	WDR48	1
oar-miR-103-3P	ENSBTAG00000003748	CNOT2	2
oar-miR-103-3P	ENSBTAG00000003764	AKIR2	1
oar-miR-103-3P	ENSBTAG00000003798	AMFR	1
oar-miR-103-3P	ENSBTAG00000003807	RCD1	1
oar-miR-103-3P	ENSBTAG00000003836	ADAM19	1
oar-miR-103-3P	ENSBTAG00000003837	RSPO1	1
oar-miR-103-3P	ENSBTAG00000003845	CSRNP1	1
oar-miR-103-3P	ENSBTAG00000003863	Q17QT3	1
oar-miR-103-3P	ENSBTAG00000003872	E1BIQ3	1
oar-miR-103-3P	ENSBTAG00000003884	F120B	4
oar-miR-103-3P	ENSBTAG00000003894	Q0VCK8	1
oar-miR-103-3P	ENSBTAG00000003906	Q24JZ3	1
oar-miR-103-3P	ENSBTAG00000003916	DPH3	1
oar-miR-103-3P	ENSBTAG00000003936	PNKD	1
oar-miR-103-3P	ENSBTAG00000003952	FBXL2	1
oar-miR-103-3P	ENSBTAG00000003956	A4FV66	2
oar-miR-103-3P	ENSBTAG00000003966	Q2T9T7	2
oar-miR-103-3P	ENSBTAG00000003975	LMA2L	4
oar-miR-103-3P	ENSBTAG00000003983	A5PK10	1
oar-miR-103-3P	ENSBTAG00000003986	CXXC5	1
oar-miR-103-3P	ENSBTAG00000003990	IPRI	1
oar-miR-103-3P	ENSBTAG00000004009	Q0VC17	1
oar-miR-103-3P	ENSBTAG00000004036	CXG1	1
oar-miR-103-3P	ENSBTAG00000004039	DHX35	1
oar-miR-103-3P	ENSBTAG00000004072	CAZA2	2
oar-miR-103-3P	ENSBTAG00000004085	ASF1B	1
oar-miR-103-3P	ENSBTAG00000004114	F1MC61	1
oar-miR-103-3P	ENSBTAG00000004120	HEMK1	1
oar-miR-103-3P	ENSBTAG00000004155	A4FV36	1
oar-miR-103-3P	ENSBTAG00000004168		1
oar-miR-103-3P	ENSBTAG00000004237	A2VE27	1
oar-miR-103-3P	ENSBTAG00000004247	A6QR65	1
oar-miR-103-3P	ENSBTAG00000004275	A6QL81	2
oar-miR-103-3P	ENSBTAG00000004279	RHOA	1
oar-miR-103-3P	ENSBTAG00000004305	RGS16	2
oar-miR-103-3P	ENSBTAG00000004307	VPS36	1
oar-miR-103-3P	ENSBTAG00000004310	A3KMX6	1
oar-miR-103-3P	ENSBTAG00000004331	A7E348	1
oar-miR-103-3P	ENSBTAG00000004364	THNSL2	2
oar-miR-103-3P	ENSBTAG00000004380	STAT2	1
oar-miR-103-3P	ENSBTAG00000004383	FNBP1L	2
oar-miR-103-3P	ENSBTAG00000004409	IVD	1
oar-miR-103-3P	ENSBTAG00000004436	PPT2	1
oar-miR-103-3P	ENSBTAG00000004452	IPO9	1
oar-miR-103-3P	ENSBTAG00000004460	RFWD3	3
oar-miR-103-3P	ENSBTAG00000004471	SIA10	1
oar-miR-103-3P	ENSBTAG00000004490	TRIM31	1
oar-miR-103-3P	ENSBTAG00000004499	RGS3	2
oar-miR-103-3P	ENSBTAG00000004541	LPAR5	1
oar-miR-103-3P	ENSBTAG00000004551	RHOT2	1
oar-miR-103-3P	ENSBTAG00000004588	Q08D94	3
oar-miR-103-3P	ENSBTAG00000004590	PPIH	1
oar-miR-103-3P	ENSBTAG00000004599	TAGL3	1
oar-miR-103-3P	ENSBTAG00000004604	CC124	1
oar-miR-103-3P	ENSBTAG00000004659	COQ10B	1
oar-miR-103-3P	ENSBTAG00000004663	A8QW09	2
oar-miR-103-3P	ENSBTAG00000004664	COQ4	1
oar-miR-103-3P	ENSBTAG00000004674	3HAO	1
oar-miR-103-3P	ENSBTAG00000004679	SYWC	1
oar-miR-103-3P	ENSBTAG00000004706	SUV39H1	1
oar-miR-103-3P	ENSBTAG00000004715	A7MB53	1
oar-miR-103-3P	ENSBTAG00000004791	A6QLW5	2
oar-miR-103-3P	ENSBTAG00000004863	RIC3	1
oar-miR-103-3P	ENSBTAG00000004869	CXAR	1
oar-miR-103-3P	ENSBTAG00000004916	Q08DK2	1
oar-miR-103-3P	ENSBTAG00000004964	PCGF5	2
oar-miR-103-3P	ENSBTAG00000005010	MXD3	1
oar-miR-103-3P	ENSBTAG00000005015	SFXN3	2
oar-miR-103-3P	ENSBTAG00000005016	AP3B1	1
oar-miR-103-3P	ENSBTAG00000005030	INO80E	2
oar-miR-103-3P	ENSBTAG00000005031	A4IFI6	1
oar-miR-103-3P	ENSBTAG00000005034	CAPN5	1
oar-miR-103-3P	ENSBTAG00000005063	CH055	1
oar-miR-103-3P	ENSBTAG00000005066	HBAP1	1
oar-miR-103-3P	ENSBTAG00000005075	Q0V8N7	1
oar-miR-103-3P	ENSBTAG00000005086	A6QLW3	1
oar-miR-103-3P	ENSBTAG00000005115	Q3T0K0	1
oar-miR-103-3P	ENSBTAG00000005152	TK2	1
oar-miR-103-3P	ENSBTAG00000005158	SNAG	2
oar-miR-103-3P	ENSBTAG00000005189	A6H758	1
oar-miR-103-3P	ENSBTAG00000005207	CSN7B	1
oar-miR-103-3P	ENSBTAG00000005210	SNPC5	2
oar-miR-103-3P	ENSBTAG00000005221	WNK1	1
oar-miR-103-3P	ENSBTAG00000005234	Q29RK7	1
oar-miR-103-3P	ENSBTAG00000005249	A2VDU5	1
oar-miR-103-3P	ENSBTAG00000005250	PGS1	1
oar-miR-103-3P	ENSBTAG00000005278	A7MBC3	2
oar-miR-103-3P	ENSBTAG00000005304	E1BM12	1
oar-miR-103-3P	ENSBTAG00000005312	MED26	2
oar-miR-103-3P	ENSBTAG00000005314	MFN2	1
oar-miR-103-3P	ENSBTAG00000005356	A5D7B4	1
oar-miR-103-3P	ENSBTAG00000005384	COPZ1	1
oar-miR-103-3P	ENSBTAG00000005424	A7E3B1	1
oar-miR-103-3P	ENSBTAG00000005425	GATA4	4
oar-miR-103-3P	ENSBTAG00000005441	Q0P584	1
oar-miR-103-3P	ENSBTAG00000005445	S35D2	1
oar-miR-103-3P	ENSBTAG00000005470	Q08DY1	1
oar-miR-103-3P	ENSBTAG00000005474	CREB1	1
oar-miR-103-3P	ENSBTAG00000005488	ARIH2	1
oar-miR-103-3P	ENSBTAG00000005496	A7Z024	1
oar-miR-103-3P	ENSBTAG00000005497	RPR1A	1
oar-miR-103-3P	ENSBTAG00000005503	Q58D19	2
oar-miR-103-3P	ENSBTAG00000005524	A7E3Q4	1
oar-miR-103-3P	ENSBTAG00000005589	STK19	2
oar-miR-103-3P	ENSBTAG00000005622	Q2KHV3	1
oar-miR-103-3P	ENSBTAG00000005666	A6QLD3	2
oar-miR-103-3P	ENSBTAG00000005678	A1L574	1
oar-miR-103-3P	ENSBTAG00000005682	A4FV41	2
oar-miR-103-3P	ENSBTAG00000005685	HSD11B2	1
oar-miR-103-3P	ENSBTAG00000005688	RT02	1
oar-miR-103-3P	ENSBTAG00000005691	FGF2	1
oar-miR-103-3P	ENSBTAG00000005718	PLIN2	2
oar-miR-103-3P	ENSBTAG00000005726	ROA2	1
oar-miR-103-3P	ENSBTAG00000005730	A6H7D4	1
oar-miR-103-3P	ENSBTAG00000005751	CDAN1	2
oar-miR-103-3P	ENSBTAG00000005791	UROS	1
oar-miR-103-3P	ENSBTAG00000005793	Q0VCY8	1
oar-miR-103-3P	ENSBTAG00000005797	A7MBF1	1
oar-miR-103-3P	ENSBTAG00000005807	MICU1	1
oar-miR-103-3P	ENSBTAG00000005824	SPOP	1
oar-miR-103-3P	ENSBTAG00000005897	FNTB	1
oar-miR-103-3P	ENSBTAG00000005909	OBRG	2
oar-miR-103-3P	ENSBTAG00000005912	Q1LZ99	1
oar-miR-103-3P	ENSBTAG00000005913	PATL1	1
oar-miR-103-3P	ENSBTAG00000006007	SH3G1	1
oar-miR-103-3P	ENSBTAG00000006008	CAMSAP1	1
oar-miR-103-3P	ENSBTAG00000006016	A4FV53	1
oar-miR-103-3P	ENSBTAG00000006022	VA0E2	2
oar-miR-103-3P	ENSBTAG00000006024	ISLR	1
oar-miR-103-3P	ENSBTAG00000006027	F1N0A8	2
oar-miR-103-3P	ENSBTAG00000006029	ODO1	1
oar-miR-103-3P	ENSBTAG00000006035	PPR1B	1
oar-miR-103-3P	ENSBTAG00000006052	PLCD3	1
oar-miR-103-3P	ENSBTAG00000006067	VMAC	1
oar-miR-103-3P	ENSBTAG00000006071	Q1RMR3	1
oar-miR-103-3P	ENSBTAG00000006088	MGC128049	1
oar-miR-103-3P	ENSBTAG00000006099	A8E4M7	6
oar-miR-103-3P	ENSBTAG00000006126	GTF3C1	1
oar-miR-103-3P	ENSBTAG00000006150	RT09	2
oar-miR-103-3P	ENSBTAG00000006187	MFAP4	1
oar-miR-103-3P	ENSBTAG00000006189	ACTG	1
oar-miR-103-3P	ENSBTAG00000006202	A7E3S8	1
oar-miR-103-3P	ENSBTAG00000006204	E1BNA2	1
oar-miR-103-3P	ENSBTAG00000006208	ADCY7	1
oar-miR-103-3P	ENSBTAG00000006235	INTS3	1
oar-miR-103-3P	ENSBTAG00000006268	NEMO	2
oar-miR-103-3P	ENSBTAG00000006276	A3KMW5	1
oar-miR-103-3P	ENSBTAG00000006296	VMA21	1
oar-miR-103-3P	ENSBTAG00000006325	Q24K01	1
oar-miR-103-3P	ENSBTAG00000006330	RBM5	1
oar-miR-103-3P	ENSBTAG00000006345	ART1	1
oar-miR-103-3P	ENSBTAG00000006346	DAP1	2
oar-miR-103-3P	ENSBTAG00000006349	A6QR03	1
oar-miR-103-3P	ENSBTAG00000006379		2
oar-miR-103-3P	ENSBTAG00000006405	PALB2	1
oar-miR-103-3P	ENSBTAG00000006414	NTF2	1
oar-miR-103-3P	ENSBTAG00000006464	A6QNV4	1
oar-miR-103-3P	ENSBTAG00000006478	C8H9orf64	1
oar-miR-103-3P	ENSBTAG00000006495	GBB2	1
oar-miR-103-3P	ENSBTAG00000006526	Q05KJ0	1
oar-miR-103-3P	ENSBTAG00000006542	RABE2	1
oar-miR-103-3P	ENSBTAG00000006551	A6QNP8	1
oar-miR-103-3P	ENSBTAG00000006567	F1MF07	1
oar-miR-103-3P	ENSBTAG00000006586	KPNB1	1
oar-miR-103-3P	ENSBTAG00000006639	A0JN63	1
oar-miR-103-3P	ENSBTAG00000006738	OGR1	3
oar-miR-103-3P	ENSBTAG00000006752	PFKFB4	1
oar-miR-103-3P	ENSBTAG00000006776	KIAA0930	1
oar-miR-103-3P	ENSBTAG00000006846	Q5E9E0	2
oar-miR-103-3P	ENSBTAG00000006914	Q3MHG5	1
oar-miR-103-3P	ENSBTAG00000006962	A5PKG4	1
oar-miR-103-3P	ENSBTAG00000006977	MYPR	1
oar-miR-103-3P	ENSBTAG00000006989	A6QQH8	1
oar-miR-103-3P	ENSBTAG00000007084	E1BL08	1
oar-miR-103-3P	ENSBTAG00000007105	PWP2	1
oar-miR-103-3P	ENSBTAG00000007109	ASB2	1
oar-miR-103-3P	ENSBTAG00000007123	ENSA	2
oar-miR-103-3P	ENSBTAG00000007142	CPPED1	1
oar-miR-103-3P	ENSBTAG00000007144	KRT83	1
oar-miR-103-3P	ENSBTAG00000007145	A3KMY1	1
oar-miR-103-3P	ENSBTAG00000007152	Q0V8D8	1
oar-miR-103-3P	ENSBTAG00000007153	C1QA	2
oar-miR-103-3P	ENSBTAG00000007164	Q95KL3	1
oar-miR-103-3P	ENSBTAG00000007170	S38A7	1
oar-miR-103-3P	ENSBTAG00000007181	KIFC3	1
oar-miR-103-3P	ENSBTAG00000007192	SIDT2	1
oar-miR-103-3P	ENSBTAG00000007213	A6QPC6	2
oar-miR-103-3P	ENSBTAG00000007237	BUB1B	1
oar-miR-103-3P	ENSBTAG00000007288	CDK19	2
oar-miR-103-3P	ENSBTAG00000007307	LYAM2	2
oar-miR-103-3P	ENSBTAG00000007315	LARS2	2
oar-miR-103-3P	ENSBTAG00000007320	PI4KB	2
oar-miR-103-3P	ENSBTAG00000007334	NFKBID	1
oar-miR-103-3P	ENSBTAG00000007343	PDLI7	2
oar-miR-103-3P	ENSBTAG00000007369	PDLI2	1
oar-miR-103-3P	ENSBTAG00000007374	A5PK28	1
oar-miR-103-3P	ENSBTAG00000007390	VAT1	1
oar-miR-103-3P	ENSBTAG00000007402	A4IFV6	1
oar-miR-103-3P	ENSBTAG00000007476	BTRC	1
oar-miR-103-3P	ENSBTAG00000007480	Q3SZN4	1
oar-miR-103-3P	ENSBTAG00000007484	ACADS	1
oar-miR-103-3P	ENSBTAG00000007485	Q0VCW0	1
oar-miR-103-3P	ENSBTAG00000007498	ZGPAT	5
oar-miR-103-3P	ENSBTAG00000007507	FAAH	1
oar-miR-103-3P	ENSBTAG00000007513	PGAM5	1
oar-miR-103-3P	ENSBTAG00000007537	PEX19	1
oar-miR-103-3P	ENSBTAG00000007589	SMAD9	2
oar-miR-103-3P	ENSBTAG00000007592	Q08DD4	1
oar-miR-103-3P	ENSBTAG00000007605	FKBP4	1
oar-miR-103-3P	ENSBTAG00000007617	TERF2	1
oar-miR-103-3P	ENSBTAG00000007622	F1MMR6	1
oar-miR-103-3P	ENSBTAG00000007675	A7YWF3	1
oar-miR-103-3P	ENSBTAG00000007703	NMT2	2
oar-miR-103-3P	ENSBTAG00000007709	SHOC2	1
oar-miR-103-3P	ENSBTAG00000007722	MOCS3	1
oar-miR-103-3P	ENSBTAG00000007761	A0JN94	1
oar-miR-103-3P	ENSBTAG00000007763	SATT	1
oar-miR-103-3P	ENSBTAG00000007806	MTPN	2
oar-miR-103-3P	ENSBTAG00000007818	POFUT2	2
oar-miR-103-3P	ENSBTAG00000007843	ITIH1	1
oar-miR-103-3P	ENSBTAG00000007865	GNPI1	1
oar-miR-103-3P	ENSBTAG00000007871	A6QR61	1
oar-miR-103-3P	ENSBTAG00000007876	MAPK8	1
oar-miR-103-3P	ENSBTAG00000007893	Q2NKZ9	1
oar-miR-103-3P	ENSBTAG00000007906	ZACN	1
oar-miR-103-3P	ENSBTAG00000007943	A3KMV9	1
oar-miR-103-3P	ENSBTAG00000007994	OSCP1	1
oar-miR-103-3P	ENSBTAG00000008003	SMG7	1
oar-miR-103-3P	ENSBTAG00000008285	OXR1	2
oar-miR-103-3P	ENSBTAG00000008309	ATP13A2	2
oar-miR-103-3P	ENSBTAG00000008362	CTDSP1	1
oar-miR-103-3P	ENSBTAG00000008482	SON	1
oar-miR-103-3P	ENSBTAG00000008545	ATF3	1
oar-miR-103-3P	ENSBTAG00000008606	EXOC3	1
oar-miR-103-3P	ENSBTAG00000008998	PISD	3
oar-miR-103-3P	ENSBTAG00000009034	AP3D1	1
oar-miR-103-3P	ENSBTAG00000009047	YPEL3	1
oar-miR-103-3P	ENSBTAG00000009715	PDCD11	1
oar-miR-103-3P	ENSBTAG00000009743	PDRG1	3
oar-miR-103-3P	ENSBTAG00000009761	ACTR2	1
oar-miR-103-3P	ENSBTAG00000009966	XRCC3	1
oar-miR-103-3P	ENSBTAG00000010321	TTC1	1
oar-miR-103-3P	ENSBTAG00000010383	YTHDF1	2
oar-miR-103-3P	ENSBTAG00000010386	ARPC2	1
oar-miR-103-3P	ENSBTAG00000010490	PEX5	4
oar-miR-103-3P	ENSBTAG00000010492	VPS4B	1
oar-miR-103-3P	ENSBTAG00000010532	KCTD11	3
oar-miR-103-3P	ENSBTAG00000010627	SF3B3	1
oar-miR-103-3P	ENSBTAG00000010692	SND1	1
oar-miR-103-3P	ENSBTAG00000010835	CRELD1	1
oar-miR-103-3P	ENSBTAG00000010957	LHPP	1
oar-miR-103-3P	ENSBTAG00000010968	TMED1	1
oar-miR-103-3P	ENSBTAG00000011042	TMEM129	1
oar-miR-103-3P	ENSBTAG00000011075	PROSC	1
oar-miR-103-3P	ENSBTAG00000011154	SDC1	1
oar-miR-103-3P	ENSBTAG00000011292	LZTR1	1
oar-miR-103-3P	ENSBTAG00000011387	NAT9	3
oar-miR-103-3P	ENSBTAG00000011414	EIF2B5	1
oar-miR-103-3P	ENSBTAG00000011505	RABEP1	3
oar-miR-103-3P	ENSBTAG00000011575	RFNG	1
oar-miR-103-3P	ENSBTAG00000011625	LYPLA2	1
oar-miR-103-3P	ENSBTAG00000011726	CRYL1	1
oar-miR-103-3P	ENSBTAG00000011729	STARD3	1
oar-miR-103-3P	ENSBTAG00000011779	MAL2	2
oar-miR-103-3P	ENSBTAG00000011994	NDEL1	4
oar-miR-103-3P	ENSBTAG00000012291	TBC1D22A	1
oar-miR-103-3P	ENSBTAG00000012481	RANGAP1	1
oar-miR-103-3P	ENSBTAG00000012642	TRADD	2
oar-miR-103-3P	ENSBTAG00000012755	KLC4	1
oar-miR-103-3P	ENSBTAG00000012790	TRIAP1	1
oar-miR-103-3P	ENSBTAG00000012804	REEP5	1
oar-miR-103-3P	ENSBTAG00000012881	EIF4G1	1
oar-miR-103-3P	ENSBTAG00000013042	EXOC5	1
oar-miR-103-3P	ENSBTAG00000013098	PIGS	1
oar-miR-103-3P	ENSBTAG00000013109	STIM1	1
oar-miR-103-3P	ENSBTAG00000013150	THOC5	2
oar-miR-103-3P	ENSBTAG00000013545	MAVS	1
oar-miR-103-3P	ENSBTAG00000013607	WDR1	2
oar-miR-103-3P	ENSBTAG00000013641	BAG3	1
oar-miR-103-3P	ENSBTAG00000013832	TRIT1	1
oar-miR-103-3P	ENSBTAG00000013834	TRIP10	1
oar-miR-103-3P	ENSBTAG00000013912	TXNRD1	2
oar-miR-103-3P	ENSBTAG00000014175	STRAP	1
oar-miR-103-3P	ENSBTAG00000014182	CTNNA1	1
oar-miR-103-3P	ENSBTAG00000014354	FXYD6	1
oar-miR-103-3P	ENSBTAG00000014455	PDZD2	1
oar-miR-103-3P	ENSBTAG00000014596	EFHD1	1
oar-miR-103-3P	ENSBTAG00000014601	SGCB	2
oar-miR-103-3P	ENSBTAG00000014603	VAMP1	2
oar-miR-103-3P	ENSBTAG00000014648	RPN2	1
oar-miR-103-3P	ENSBTAG00000014675	PTCD2	1
oar-miR-103-3P	ENSBTAG00000014779	NISCH	1
oar-miR-103-3P	ENSBTAG00000014825	NLK	1
oar-miR-103-3P	ENSBTAG00000014861	SLC20A2	6
oar-miR-103-3P	ENSBTAG00000014881	PHF23	2
oar-miR-103-3P	ENSBTAG00000014966	PLXNB2	1
oar-miR-103-3P	ENSBTAG00000014981	OTUB2	1
oar-miR-103-3P	ENSBTAG00000015000	VCP	1
oar-miR-103-3P	ENSBTAG00000015004	TBCB	1
oar-miR-103-3P	ENSBTAG00000015090	SGTA	1
oar-miR-103-3P	ENSBTAG00000015146	TOX4	1
oar-miR-103-3P	ENSBTAG00000015238	DSC3	2
oar-miR-103-3P	ENSBTAG00000015253	COX19	1
oar-miR-103-3P	ENSBTAG00000015327	SPTAN1	1
oar-miR-103-3P	ENSBTAG00000015381	ARHGAP18	1
oar-miR-103-3P	ENSBTAG00000015401	ATG4B	1
oar-miR-103-3P	ENSBTAG00000015487	KDM4B	1
oar-miR-103-3P	ENSBTAG00000015538	LEMD2	1
oar-miR-103-3P	ENSBTAG00000015582	HMOX1	1
oar-miR-103-3P	ENSBTAG00000015625	DCTN4	1
oar-miR-103-3P	ENSBTAG00000015761	COQ5	1
oar-miR-103-3P	ENSBTAG00000015885	PPFIA4	1
oar-miR-103-3P	ENSBTAG00000015889	CLCN7	3
oar-miR-103-3P	ENSBTAG00000016053	ARSA	1
oar-miR-103-3P	ENSBTAG00000016057	CSRP1	1
oar-miR-103-3P	ENSBTAG00000016085	IRAK1	1
oar-miR-103-3P	ENSBTAG00000016128	GGA3	4
oar-miR-103-3P	ENSBTAG00000016218	PTGES2	1
oar-miR-103-3P	ENSBTAG00000016350	NACC1	2
oar-miR-103-3P	ENSBTAG00000016441	ZNF622	1
oar-miR-103-3P	ENSBTAG00000016450	CDNF	1
oar-miR-103-3P	ENSBTAG00000016561	NUBP2	1
oar-miR-103-3P	ENSBTAG00000016571	ITFG3	1
oar-miR-103-3P	ENSBTAG00000016577	AXIN1	1
oar-miR-103-3P	ENSBTAG00000016591	RAB11FIP3	1
oar-miR-103-3P	ENSBTAG00000016988	PIN1	1
oar-miR-103-3P	ENSBTAG00000016995	CECR5	2
oar-miR-103-3P	ENSBTAG00000017064	ING4	1
oar-miR-103-3P	ENSBTAG00000017075	A4FV26	1
oar-miR-103-3P	ENSBTAG00000017325	ATG13	3
oar-miR-103-3P	ENSBTAG00000017435	KCTD7	1
oar-miR-103-3P	ENSBTAG00000017652	NUP50	1
oar-miR-103-3P	ENSBTAG00000017748	RNF44	1
oar-miR-103-3P	ENSBTAG00000017798	ERH	1
oar-miR-103-3P	ENSBTAG00000017812	ALS2CL	2
oar-miR-103-3P	ENSBTAG00000017840	BAZ2A	1
oar-miR-103-3P	ENSBTAG00000017913	BUB3	1
oar-miR-103-3P	ENSBTAG00000018063	SPATA2	1
oar-miR-103-3P	ENSBTAG00000018077	LYPD3	1
oar-miR-103-3P	ENSBTAG00000018321	PAOX	2
oar-miR-103-3P	ENSBTAG00000018417	PSMF1	1
oar-miR-103-3P	ENSBTAG00000018449	NUMA1	1
oar-miR-103-3P	ENSBTAG00000018570	SDR16C5	1
oar-miR-103-3P	ENSBTAG00000018945	AMOTL1	1
oar-miR-103-3P	ENSBTAG00000019011	PGM1	2
oar-miR-103-3P	ENSBTAG00000019105	NPLOC4	2
oar-miR-103-3P	ENSBTAG00000019140	SPINK5	1
oar-miR-103-3P	ENSBTAG00000019188	GAK	1
oar-miR-103-3P	ENSBTAG00000019416	KCTD4	1
oar-miR-103-3P	ENSBTAG00000019522	PPM1G	1
oar-miR-103-3P	ENSBTAG00000019608	DDX47	1
oar-miR-103-3P	ENSBTAG00000019721	REXO4	2
oar-miR-103-3P	ENSBTAG00000019933	MKNK1	1
oar-miR-103-3P	ENSBTAG00000020030	FITM2	2
oar-miR-103-3P	ENSBTAG00000020047	MON1A	1
oar-miR-103-3P	ENSBTAG00000020079	MAP3K4	1
oar-miR-103-3P	ENSBTAG00000020090	EPHX3	1
oar-miR-103-3P	ENSBTAG00000020232	REXO1	1
oar-miR-103-3P	ENSBTAG00000020308	EIF4G2	1
oar-miR-103-3P	ENSBTAG00000020332	OSBP	1
oar-miR-103-3P	ENSBTAG00000020382	RIN2	1
oar-miR-103-3P	ENSBTAG00000020608	ATG9A	4
oar-miR-103-3P	ENSBTAG00000020633	NOB1	1
oar-miR-103-3P	ENSBTAG00000020655	BSDC1	2
oar-miR-103-3P	ENSBTAG00000020776	POLR2E	1
oar-miR-103-3P	ENSBTAG00000020850	MUL1	1
oar-miR-103-3P	ENSBTAG00000021134	DPP9	1
oar-miR-103-3P	ENSBTAG00000021214	FBXL5	1
oar-miR-103-3P	ENSBTAG00000021223	CRY2	1
oar-miR-103-3P	ENSBTAG00000021694	SPAST	1
oar-miR-103-3P	ENSBTAG00000021700	MADD	2
oar-miR-103-3P	ENSBTAG00000021725	PCID2	2
oar-miR-103-3P	ENSBTAG00000021778	SEPN1	3
oar-miR-103-3P	ENSBTAG00000021832	HMGCL	1
oar-miR-103-3P	ENSBTAG00000021845	STRN3	1
oar-miR-103-3P	ENSBTAG00000021883	AP3M1	1
oar-miR-103-3P	ENSBTAG00000021939	ELAC2	1
oar-miR-103-3P	ENSBTAG00000021956	ISCA2	1
oar-miR-103-3P	ENSBTAG00000021961	SPR	1
oar-miR-103-3P	ENSBTAG00000022013	CBR4	2
oar-miR-103-3P	ENSBTAG00000022044	RAB35	2
oar-miR-103-3P	ENSBTAG00000022622	CISH	1
oar-miR-103-3P	ENSBTAG00000022632	TCTA	1
oar-miR-103-3P	ENSBTAG00000022731	SSRA	1
oar-miR-103-3P	ENSBTAG00000023452	B9D2	1
oar-miR-103-3P	ENSBTAG00000023928	Q17QW3	1
oar-miR-103-3P	ENSBTAG00000023997	VAMP8	1
oar-miR-103-3P	ENSBTAG00000024509	TMEM52	2
oar-miR-103-3P	ENSBTAG00000025181	CCDC85C	3
oar-miR-103-3P	ENSBTAG00000025182	FXL21	1
oar-miR-103-3P	ENSBTAG00000025313	DYL2	1
oar-miR-103-3P	ENSBTAG00000025612	URM1	1
oar-miR-103-3P	ENSBTAG00000025856	JMY	1
oar-miR-103-3P	ENSBTAG00000026114	UBE2F	1
oar-miR-103-3P	ENSBTAG00000027612	PPME1	1
oar-miR-103-3P	ENSBTAG00000027722	IPO7	1
oar-miR-103-3P	ENSBTAG00000030990	UQCC	1
oar-miR-103-3P	ENSBTAG00000032055	VPS39	1
oar-miR-103-3P	ENSBTAG00000032097	Q2TBM0	1
oar-miR-103-3P	ENSBTAG00000032331	SLC48A1	3
oar-miR-103-3P	ENSBTAG00000032763	RANBP10	1
oar-miR-103-3P	ENSBTAG00000033333	CDK10	1
oar-miR-103-3P	ENSBTAG00000033339	ANKLE2	1
oar-miR-103-3P	ENSBTAG00000036297	RBFA	1
oar-miR-103-3P	ENSBTAG00000037493	PUF60	1
oar-miR-103-3P	ENSBTAG00000037533	C4A	1
oar-miR-103-3P	ENSBTAG00000037726	PLCD1	2
oar-miR-103-3P	ENSBTAG00000037972	SLC25A26	1
oar-miR-103-3P	ENSBTAG00000039275	ERAP2	1
oar-miR-103-3P	ENSBTAG00000039307		1
oar-miR-103-3P	ENSBTAG00000039571	A5D7L4	1
oar-miR-103-3P	ENSBTAG00000039573	PARF	1
oar-miR-103-3P	ENSBTAG00000039695	Q08DC3	1
oar-miR-103-3P	ENSBTAG00000039958	GYS1	1
oar-miR-103-3P	ENSBTAG00000039967	K2C78	2
oar-miR-103-3P	ENSBTAG00000040055	CAB39	2
oar-miR-103-3P	ENSBTAG00000040199	POLR2H	1
oar-miR-103-3P	ENSBTAG00000040392	MGC139164	1
oar-miR-103-3P	ENSBTAG00000040575	KCTD5	1
oar-miR-103-3P	ENSBTAG00000044029	AVEN	1
oar-miR-103-3P	ENSBTAG00000046031	CH082	1
oar-miR-103-3P	ENSBTAG00000046054	RHOB	1
oar-miR-103-3P	ENSBTAG00000046332	ACTS	1
oar-miR-103-3P	ENSBTAG00000047314	PPIE	1
oar-miR-103-3P	ENSBTAG00000047760	DUS1L	8
oar-miR-103-3P	ENSBTAG00000047906	MRPL36	1
oar-miR-122-5P	ENSBTAG00000000031	TRPV4	1
oar-miR-122-5P	ENSBTAG00000000044	MYADML2	1
oar-miR-122-5P	ENSBTAG00000000087	A6H7H3	1
oar-miR-122-5P	ENSBTAG00000000400	Q0VD04	1
oar-miR-122-5P	ENSBTAG00000000564	NSG2	1
oar-miR-122-5P	ENSBTAG00000000705	COX7R	1
oar-miR-122-5P	ENSBTAG00000000731	WFIKKN2	1
oar-miR-122-5P	ENSBTAG00000000795	NMNA2	1
oar-miR-122-5P	ENSBTAG00000000833	Q3ZCD3	1
oar-miR-122-5P	ENSBTAG00000000857	Q148E5	1
oar-miR-122-5P	ENSBTAG00000000898	A4IFB7	1
oar-miR-122-5P	ENSBTAG00000001104	A4IFB9	1
oar-miR-122-5P	ENSBTAG00000001181	RPS6KC1	1
oar-miR-122-5P	ENSBTAG00000001229	GHC1	1
oar-miR-122-5P	ENSBTAG00000001250	AP2A	1
oar-miR-122-5P	ENSBTAG00000001303	HSPB8	1
oar-miR-122-5P	ENSBTAG00000001457	CE028	2
oar-miR-122-5P	ENSBTAG00000001519	RRNAD1	1
oar-miR-122-5P	ENSBTAG00000001565	MESD	1
oar-miR-122-5P	ENSBTAG00000001585	WIPF1	1
oar-miR-122-5P	ENSBTAG00000001663	PDF	1
oar-miR-122-5P	ENSBTAG00000001835	CXA1	1
oar-miR-122-5P	ENSBTAG00000001941	A5D7C8	1
oar-miR-122-5P	ENSBTAG00000002190	DOCK8	2
oar-miR-122-5P	ENSBTAG00000002286	DJC18	1
oar-miR-122-5P	ENSBTAG00000002378	NUCB1	1
oar-miR-122-5P	ENSBTAG00000002412	Q0P5F6	1
oar-miR-122-5P	ENSBTAG00000002578	Q29RJ3	2
oar-miR-122-5P	ENSBTAG00000002590	A7E323	1
oar-miR-122-5P	ENSBTAG00000002716	NOL10	1
oar-miR-122-5P	ENSBTAG00000002717	AINX	1
oar-miR-122-5P	ENSBTAG00000003462	ZN135	1
oar-miR-122-5P	ENSBTAG00000003502	Q17QR9	1
oar-miR-122-5P	ENSBTAG00000003642	PRDX1	1
oar-miR-122-5P	ENSBTAG00000003649	SGK196	1
oar-miR-122-5P	ENSBTAG00000003745	WDR48	1
oar-miR-122-5P	ENSBTAG00000003786	E1BKB6	1
oar-miR-122-5P	ENSBTAG00000003802	TEKT3	1
oar-miR-122-5P	ENSBTAG00000004145	ANO4	1
oar-miR-122-5P	ENSBTAG00000004257	TAF4B	1
oar-miR-122-5P	ENSBTAG00000004343	Q2KHY4	1
oar-miR-122-5P	ENSBTAG00000004349	DAZP2	1
oar-miR-122-5P	ENSBTAG00000004409	IVD	2
oar-miR-122-5P	ENSBTAG00000004912	ANKRD17	1
oar-miR-122-5P	ENSBTAG00000004948	FA84A	1
oar-miR-122-5P	ENSBTAG00000004996	CI006	1
oar-miR-122-5P	ENSBTAG00000005086	A6QLW3	1
oar-miR-122-5P	ENSBTAG00000005089	RHBDD2	1
oar-miR-122-5P	ENSBTAG00000005197	BAZ1B	1
oar-miR-122-5P	ENSBTAG00000005397	CD46	1
oar-miR-122-5P	ENSBTAG00000005957	Q58DL4	1
oar-miR-122-5P	ENSBTAG00000005984	A2VDK3	1
oar-miR-122-5P	ENSBTAG00000006029	ODO1	1
oar-miR-122-5P	ENSBTAG00000006089	C17orf80	1
oar-miR-122-5P	ENSBTAG00000006140	PX11A	1
oar-miR-122-5P	ENSBTAG00000006411	THA11	1
oar-miR-122-5P	ENSBTAG00000006414	NTF2	1
oar-miR-122-5P	ENSBTAG00000006481	E1BIX2	1
oar-miR-122-5P	ENSBTAG00000006526	Q05KJ0	1
oar-miR-122-5P	ENSBTAG00000006719	Q08E65	1
oar-miR-122-5P	ENSBTAG00000006755	SMAP	1
oar-miR-122-5P	ENSBTAG00000006901	NIPSNAP3A	1
oar-miR-122-5P	ENSBTAG00000006919	B0JYL0	1
oar-miR-122-5P	ENSBTAG00000007106	Q3T0U3	1
oar-miR-122-5P	ENSBTAG00000007116	ARRD3	1
oar-miR-122-5P	ENSBTAG00000007192	SIDT2	1
oar-miR-122-5P	ENSBTAG00000007474	EIF3B	1
oar-miR-122-5P	ENSBTAG00000007480	Q3SZN4	1
oar-miR-122-5P	ENSBTAG00000007599	IKKB	1
oar-miR-122-5P	ENSBTAG00000007644	GBG7	1
oar-miR-122-5P	ENSBTAG00000008010	FLCN	1
oar-miR-122-5P	ENSBTAG00000008743	ALDH2	1
oar-miR-122-5P	ENSBTAG00000009736	CDC42BPG	1
oar-miR-122-5P	ENSBTAG00000010492	VPS4B	1
oar-miR-122-5P	ENSBTAG00000011042	TMEM129	1
oar-miR-122-5P	ENSBTAG00000011075	PROSC	1
oar-miR-122-5P	ENSBTAG00000011387	NAT9	1
oar-miR-122-5P	ENSBTAG00000011753	WBSCR16	1
oar-miR-122-5P	ENSBTAG00000012237	AEBP1	2
oar-miR-122-5P	ENSBTAG00000012242	MAF1	2
oar-miR-122-5P	ENSBTAG00000013066	IGF2	1
oar-miR-122-5P	ENSBTAG00000013367	PPT1	1
oar-miR-122-5P	ENSBTAG00000013867	DLGAP3	1
oar-miR-122-5P	ENSBTAG00000013912	TXNRD1	2
oar-miR-122-5P	ENSBTAG00000015240	UBR4	2
oar-miR-122-5P	ENSBTAG00000016350	NACC1	1
oar-miR-122-5P	ENSBTAG00000016724	NPEPL1	1
oar-miR-122-5P	ENSBTAG00000017379	GCN1L1	1
oar-miR-122-5P	ENSBTAG00000017689	BRMS1	1
oar-miR-122-5P	ENSBTAG00000018663	GPRC5C	1
oar-miR-122-5P	ENSBTAG00000019569	CD151	2
oar-miR-122-5P	ENSBTAG00000020900	RPUSD4	1
oar-miR-122-5P	ENSBTAG00000020939	PLAC9	1
oar-miR-122-5P	ENSBTAG00000022044	RAB35	1
oar-miR-122-5P	ENSBTAG00000037972	SLC25A26	1
oar-miR-122-5P	ENSBTAG00000039335	A2VDR7	1
oar-miR-122-5P	ENSBTAG00000039855	SUMF1	1
oar-miR-122-5P	ENSBTAG00000044032	KDM2A	1
oar-miR-122-5P	ENSBTAG00000046979	LGMN	1
oar-miR-122-5P	ENSBTAG00000046981	SVIL	1
oar-miR-125b-3P	ENSBTAG00000000128	FGF18	1
oar-miR-125b-3P	ENSBTAG00000000152	RANBP2	1
oar-miR-125b-3P	ENSBTAG00000000179	RUSD1	1
oar-miR-125b-3P	ENSBTAG00000000266	A7MB61	1
oar-miR-125b-3P	ENSBTAG00000000289	ASB8	1
oar-miR-125b-3P	ENSBTAG00000000387	Q3MHK5	1
oar-miR-125b-3P	ENSBTAG00000000399	NANOS3	1
oar-miR-125b-3P	ENSBTAG00000000448	BDH	1
oar-miR-125b-3P	ENSBTAG00000000480	Q3SWW7	1
oar-miR-125b-3P	ENSBTAG00000000490	RTKN	1
oar-miR-125b-3P	ENSBTAG00000000731	WFIKKN2	1
oar-miR-125b-3P	ENSBTAG00000000745	AQP1	2
oar-miR-125b-3P	ENSBTAG00000000813	HOMER3	1
oar-miR-125b-3P	ENSBTAG00000000838	CCDC88C	2
oar-miR-125b-3P	ENSBTAG00000000855	NXN	1
oar-miR-125b-3P	ENSBTAG00000000857	Q148E5	1
oar-miR-125b-3P	ENSBTAG00000000937	SSFA2	1
oar-miR-125b-3P	ENSBTAG00000000940	TBCC	1
oar-miR-125b-3P	ENSBTAG00000000941	A4FV32	1
oar-miR-125b-3P	ENSBTAG00000001022	NAGA	1
oar-miR-125b-3P	ENSBTAG00000001030	MTMR3	2
oar-miR-125b-3P	ENSBTAG00000001055	HNRNPL	1
oar-miR-125b-3P	ENSBTAG00000001069	P53	1
oar-miR-125b-3P	ENSBTAG00000001233	MPZL3	1
oar-miR-125b-3P	ENSBTAG00000001551	PLEKHG3	2
oar-miR-125b-3P	ENSBTAG00000001599	SV2A	1
oar-miR-125b-3P	ENSBTAG00000001602	Q148M2	1
oar-miR-125b-3P	ENSBTAG00000001616	ZNF592	1
oar-miR-125b-3P	ENSBTAG00000001626	A0JNE9	1
oar-miR-125b-3P	ENSBTAG00000001711	CQ059	1
oar-miR-125b-3P	ENSBTAG00000001749	SENP2	1
oar-miR-125b-3P	ENSBTAG00000001776	C6K7D3	1
oar-miR-125b-3P	ENSBTAG00000001788	Q402A0	1
oar-miR-125b-3P	ENSBTAG00000001962	MRPS27	2
oar-miR-125b-3P	ENSBTAG00000002021	Q2YDP1	1
oar-miR-125b-3P	ENSBTAG00000002068	TAGL2	1
oar-miR-125b-3P	ENSBTAG00000002107	A7MB15	1
oar-miR-125b-3P	ENSBTAG00000002191	RRP12	1
oar-miR-125b-3P	ENSBTAG00000002286	DJC18	1
oar-miR-125b-3P	ENSBTAG00000002362	A6QNW9	1
oar-miR-125b-3P	ENSBTAG00000002390	CL068	2
oar-miR-125b-3P	ENSBTAG00000002413	MCAT	1
oar-miR-125b-3P	ENSBTAG00000002578	Q29RJ3	2
oar-miR-125b-3P	ENSBTAG00000002704	POMT2	1
oar-miR-125b-3P	ENSBTAG00000002709	TM9SF1	1
oar-miR-125b-3P	ENSBTAG00000002738	A2VDV6	1
oar-miR-125b-3P	ENSBTAG00000002769	AP1G1	2
oar-miR-125b-3P	ENSBTAG00000002863	THIM	1
oar-miR-125b-3P	ENSBTAG00000002960	A7Z085	1
oar-miR-125b-3P	ENSBTAG00000003001	LTOR1	1
oar-miR-125b-3P	ENSBTAG00000003033	GA45G	2
oar-miR-125b-3P	ENSBTAG00000003044	SPIN1	1
oar-miR-125b-3P	ENSBTAG00000003052	PCSK7	1
oar-miR-125b-3P	ENSBTAG00000003068	A6H7G3	1
oar-miR-125b-3P	ENSBTAG00000003192	TBC1D16	1
oar-miR-125b-3P	ENSBTAG00000003231	LMIP	1
oar-miR-125b-3P	ENSBTAG00000003298	LZTS2	1
oar-miR-125b-3P	ENSBTAG00000003319	FLRT3	2
oar-miR-125b-3P	ENSBTAG00000003390	SF3A1	1
oar-miR-125b-3P	ENSBTAG00000003401	ARP3	1
oar-miR-125b-3P	ENSBTAG00000003450	ATP6V1H	1
oar-miR-125b-3P	ENSBTAG00000003572	F1MUT4	1
oar-miR-125b-3P	ENSBTAG00000003576	POLL	1
oar-miR-125b-3P	ENSBTAG00000003617	ALKBH4	1
oar-miR-125b-3P	ENSBTAG00000003649	SGK196	1
oar-miR-125b-3P	ENSBTAG00000003757	DNJA2	1
oar-miR-125b-3P	ENSBTAG00000003759	PCNXL3	2
oar-miR-125b-3P	ENSBTAG00000003773	SLC25A13	1
oar-miR-125b-3P	ENSBTAG00000003779	Q08DJ4	1
oar-miR-125b-3P	ENSBTAG00000003836	ADAM19	2
oar-miR-125b-3P	ENSBTAG00000003906	Q24JZ3	1
oar-miR-125b-3P	ENSBTAG00000003935	Q6QRN7	1
oar-miR-125b-3P	ENSBTAG00000003954	E1BGA4	1
oar-miR-125b-3P	ENSBTAG00000003966	Q2T9T7	2
oar-miR-125b-3P	ENSBTAG00000003990	IPRI	1
oar-miR-125b-3P	ENSBTAG00000004063	IPSP	1
oar-miR-125b-3P	ENSBTAG00000004064	BPNT1	1
oar-miR-125b-3P	ENSBTAG00000004281	ACSS1	1
oar-miR-125b-3P	ENSBTAG00000004310	A3KMX6	1
oar-miR-125b-3P	ENSBTAG00000004328	A5D799	1
oar-miR-125b-3P	ENSBTAG00000004337	PDE1B	1
oar-miR-125b-3P	ENSBTAG00000004364	THNSL2	1
oar-miR-125b-3P	ENSBTAG00000004375	ESRP2	1
oar-miR-125b-3P	ENSBTAG00000004403	CD320	1
oar-miR-125b-3P	ENSBTAG00000004409	IVD	1
oar-miR-125b-3P	ENSBTAG00000004442	PLCA	1
oar-miR-125b-3P	ENSBTAG00000004587	DUS6	1
oar-miR-125b-3P	ENSBTAG00000004613	CSGALNACT1	1
oar-miR-125b-3P	ENSBTAG00000004727	A6H740	1
oar-miR-125b-3P	ENSBTAG00000004767	Q32PK0	1
oar-miR-125b-3P	ENSBTAG00000004872	RM20	1
oar-miR-125b-3P	ENSBTAG00000004877	A6QQB7	2
oar-miR-125b-3P	ENSBTAG00000004885	DDR2	1
oar-miR-125b-3P	ENSBTAG00000005015	SFXN3	1
oar-miR-125b-3P	ENSBTAG00000005034	CAPN5	2
oar-miR-125b-3P	ENSBTAG00000005063	CH055	2
oar-miR-125b-3P	ENSBTAG00000005075	Q0V8N7	1
oar-miR-125b-3P	ENSBTAG00000005086	A6QLW3	1
oar-miR-125b-3P	ENSBTAG00000005102	PHTF2	1
oar-miR-125b-3P	ENSBTAG00000005107	Q0II52	1
oar-miR-125b-3P	ENSBTAG00000005158	SNAG	1
oar-miR-125b-3P	ENSBTAG00000005195	A4IF67	1
oar-miR-125b-3P	ENSBTAG00000005197	BAZ1B	1
oar-miR-125b-3P	ENSBTAG00000005207	CSN7B	1
oar-miR-125b-3P	ENSBTAG00000005384	COPZ1	3
oar-miR-125b-3P	ENSBTAG00000005424	A7E3B1	1
oar-miR-125b-3P	ENSBTAG00000005464	E1B9K3	1
oar-miR-125b-3P	ENSBTAG00000005557	MLLT4	1
oar-miR-125b-3P	ENSBTAG00000005589	STK19	1
oar-miR-125b-3P	ENSBTAG00000005688	RT02	1
oar-miR-125b-3P	ENSBTAG00000005824	SPOP	1
oar-miR-125b-3P	ENSBTAG00000005945	FAM55D	1
oar-miR-125b-3P	ENSBTAG00000006016	A4FV53	1
oar-miR-125b-3P	ENSBTAG00000006024	ISLR	1
oar-miR-125b-3P	ENSBTAG00000006052	PLCD3	1
oar-miR-125b-3P	ENSBTAG00000006072	LRC59	1
oar-miR-125b-3P	ENSBTAG00000006150	RT09	1
oar-miR-125b-3P	ENSBTAG00000006235	INTS3	1
oar-miR-125b-3P	ENSBTAG00000006250	CASC3	2
oar-miR-125b-3P	ENSBTAG00000006268	NEMO	1
oar-miR-125b-3P	ENSBTAG00000006280	RFOX3	2
oar-miR-125b-3P	ENSBTAG00000006349	A6QR03	1
oar-miR-125b-3P	ENSBTAG00000006370	TCPG	1
oar-miR-125b-3P	ENSBTAG00000006396	F1MD19	1
oar-miR-125b-3P	ENSBTAG00000006464	A6QNV4	1
oar-miR-125b-3P	ENSBTAG00000006526	Q05KJ0	1
oar-miR-125b-3P	ENSBTAG00000006573	A7MBJ7	1
oar-miR-125b-3P	ENSBTAG00000006592	SGSM1	1
oar-miR-125b-3P	ENSBTAG00000006719	Q08E65	2
oar-miR-125b-3P	ENSBTAG00000006735	STAC	1
oar-miR-125b-3P	ENSBTAG00000006747		1
oar-miR-125b-3P	ENSBTAG00000006779	Q148K4	1
oar-miR-125b-3P	ENSBTAG00000006807	KRT35	2
oar-miR-125b-3P	ENSBTAG00000006818	TMEM185A	1
oar-miR-125b-3P	ENSBTAG00000006939	Q58CS5	1
oar-miR-125b-3P	ENSBTAG00000006941	ATAT	1
oar-miR-125b-3P	ENSBTAG00000006991	F1MZN9	1
oar-miR-125b-3P	ENSBTAG00000007080	PREB	2
oar-miR-125b-3P	ENSBTAG00000007100	TRAPPC10	1
oar-miR-125b-3P	ENSBTAG00000007105	PWP2	1
oar-miR-125b-3P	ENSBTAG00000007128	F1MYA8	1
oar-miR-125b-3P	ENSBTAG00000007145	A3KMY1	1
oar-miR-125b-3P	ENSBTAG00000007170	S38A7	1
oar-miR-125b-3P	ENSBTAG00000007192	SIDT2	1
oar-miR-125b-3P	ENSBTAG00000007233	WDR25	1
oar-miR-125b-3P	ENSBTAG00000007320	PI4KB	2
oar-miR-125b-3P	ENSBTAG00000007456	TAZ	1
oar-miR-125b-3P	ENSBTAG00000007484	ACADS	1
oar-miR-125b-3P	ENSBTAG00000007497	ARFRP	1
oar-miR-125b-3P	ENSBTAG00000007508	SRBD1	2
oar-miR-125b-3P	ENSBTAG00000007570	CH038	1
oar-miR-125b-3P	ENSBTAG00000007578	A8QIF4	2
oar-miR-125b-3P	ENSBTAG00000007614	BBS4	1
oar-miR-125b-3P	ENSBTAG00000007620	A7E3Q0	1
oar-miR-125b-3P	ENSBTAG00000007622	F1MMR6	1
oar-miR-125b-3P	ENSBTAG00000007725	ARF1	1
oar-miR-125b-3P	ENSBTAG00000007818	POFUT2	2
oar-miR-125b-3P	ENSBTAG00000007835	ALAT1	1
oar-miR-125b-3P	ENSBTAG00000007840	F1MMP6	1
oar-miR-125b-3P	ENSBTAG00000007867	B0JYL6	2
oar-miR-125b-3P	ENSBTAG00000007893	Q2NKZ9	1
oar-miR-125b-3P	ENSBTAG00000008065	CV040	1
oar-miR-125b-3P	ENSBTAG00000008287	YLPM1	1
oar-miR-125b-3P	ENSBTAG00000009167	SLC15A4	1
oar-miR-125b-3P	ENSBTAG00000010249	TMEM222	2
oar-miR-125b-3P	ENSBTAG00000010467	SUPT5H	2
oar-miR-125b-3P	ENSBTAG00000010957	LHPP	2
oar-miR-125b-3P	ENSBTAG00000010968	TMED1	2
oar-miR-125b-3P	ENSBTAG00000011228	FASTK	1
oar-miR-125b-3P	ENSBTAG00000011433	RGP1	1
oar-miR-125b-3P	ENSBTAG00000011625	LYPLA2	1
oar-miR-125b-3P	ENSBTAG00000011779	MAL2	1
oar-miR-125b-3P	ENSBTAG00000012101	SYMPK	1
oar-miR-125b-3P	ENSBTAG00000012383	CHMP5	1
oar-miR-125b-3P	ENSBTAG00000012881	EIF4G1	1
oar-miR-125b-3P	ENSBTAG00000012988	COG4	1
oar-miR-125b-3P	ENSBTAG00000013098	PIGS	1
oar-miR-125b-3P	ENSBTAG00000013113	VDAC1	2
oar-miR-125b-3P	ENSBTAG00000013273	PIGL	1
oar-miR-125b-3P	ENSBTAG00000013526	EFTUD2	1
oar-miR-125b-3P	ENSBTAG00000013832	TRIT1	1
oar-miR-125b-3P	ENSBTAG00000013956	BCL2L13	2
oar-miR-125b-3P	ENSBTAG00000014159	TTL	1
oar-miR-125b-3P	ENSBTAG00000014601	SGCB	1
oar-miR-125b-3P	ENSBTAG00000014603	VAMP1	1
oar-miR-125b-3P	ENSBTAG00000014881	PHF23	2
oar-miR-125b-3P	ENSBTAG00000015090	SGTA	1
oar-miR-125b-3P	ENSBTAG00000015092	NOL12	1
oar-miR-125b-3P	ENSBTAG00000015240	UBR4	4
oar-miR-125b-3P	ENSBTAG00000015858	TSR2	1
oar-miR-125b-3P	ENSBTAG00000015915	SBSN	1
oar-miR-125b-3P	ENSBTAG00000015996	GPC1	1
oar-miR-125b-3P	ENSBTAG00000016085	IRAK1	1
oar-miR-125b-3P	ENSBTAG00000016218	PTGES2	1
oar-miR-125b-3P	ENSBTAG00000016331	ROGDI	1
oar-miR-125b-3P	ENSBTAG00000016350	NACC1	1
oar-miR-125b-3P	ENSBTAG00000016516	CYB5R3	1
oar-miR-125b-3P	ENSBTAG00000016577	AXIN1	1
oar-miR-125b-3P	ENSBTAG00000016744	CAPRIN1	1
oar-miR-125b-3P	ENSBTAG00000016764	UBA1	1
oar-miR-125b-3P	ENSBTAG00000017325	ATG13	1
oar-miR-125b-3P	ENSBTAG00000017424	VAPB	1
oar-miR-125b-3P	ENSBTAG00000017547	DBNL	1
oar-miR-125b-3P	ENSBTAG00000017856	TSTD1	1
oar-miR-125b-3P	ENSBTAG00000017942	CRTC2	1
oar-miR-125b-3P	ENSBTAG00000018186	PDXK	1
oar-miR-125b-3P	ENSBTAG00000019070	PMP22	1
oar-miR-125b-3P	ENSBTAG00000019522	PPM1G	1
oar-miR-125b-3P	ENSBTAG00000019536	CRBN	1
oar-miR-125b-3P	ENSBTAG00000019780	USP5	1
oar-miR-125b-3P	ENSBTAG00000020090	EPHX3	1
oar-miR-125b-3P	ENSBTAG00000020244	EFNA1	1
oar-miR-125b-3P	ENSBTAG00000020655	BSDC1	1
oar-miR-125b-3P	ENSBTAG00000020850	MUL1	1
oar-miR-125b-3P	ENSBTAG00000021120	SMYD1	1
oar-miR-125b-3P	ENSBTAG00000021581	FHOD3	1
oar-miR-125b-3P	ENSBTAG00000021778	SEPN1	1
oar-miR-125b-3P	ENSBTAG00000022622	CISH	1
oar-miR-125b-3P	ENSBTAG00000023472	PPP1R14A	1
oar-miR-125b-3P	ENSBTAG00000024509	TMEM52	1
oar-miR-125b-3P	ENSBTAG00000025136	MYOZ3	1
oar-miR-125b-3P	ENSBTAG00000025313	DYL2	1
oar-miR-125b-3P	ENSBTAG00000025450	SYNE2	2
oar-miR-125b-3P	ENSBTAG00000030990	UQCC	1
oar-miR-125b-3P	ENSBTAG00000032331	SLC48A1	1
oar-miR-125b-3P	ENSBTAG00000032617	A7MBH8	1
oar-miR-125b-3P	ENSBTAG00000032763	RANBP10	2
oar-miR-125b-3P	ENSBTAG00000033333	CDK10	1
oar-miR-125b-3P	ENSBTAG00000035254	CYHR1	2
oar-miR-125b-3P	ENSBTAG00000038904	NG5	1
oar-miR-125b-3P	ENSBTAG00000039172	RABGAP1	1
oar-miR-125b-3P	ENSBTAG00000039695	Q08DC3	1
oar-miR-125b-3P	ENSBTAG00000039954	COPZ2	1
oar-miR-125b-3P	ENSBTAG00000040076	ILF3	1
oar-miR-125b-3P	ENSBTAG00000040199	POLR2H	1
oar-miR-125b-3P	ENSBTAG00000040298	GSTT1	1
oar-miR-125b-3P	ENSBTAG00000045828	PTBP1	1
oar-miR-125b-3P	ENSBTAG00000046176	SPEG	1
oar-miR-125b-3P	ENSBTAG00000046979	LGMN	1
oar-miR-125b-3P	ENSBTAG00000047314	PPIE	1
oar-miR-1277-5P	ENSBTAG00000000013	A8E649	2
oar-miR-1277-5P	ENSBTAG00000001551	PLEKHG3	2
oar-miR-1277-5P	ENSBTAG00000002203	NDUS2	1
oar-miR-1277-5P	ENSBTAG00000002381	ZDHHC5	1
oar-miR-1277-5P	ENSBTAG00000002960	A7Z085	1
oar-miR-1277-5P	ENSBTAG00000003196	F1N085	1
oar-miR-1277-5P	ENSBTAG00000003378	Q17QT5	1
oar-miR-1277-5P	ENSBTAG00000003840	GCYB1	1
oar-miR-1277-5P	ENSBTAG00000003954	E1BGA4	1
oar-miR-1277-5P	ENSBTAG00000004635	A1A4K4	2
oar-miR-1277-5P	ENSBTAG00000006016	A4FV53	1
oar-miR-1277-5P	ENSBTAG00000007164	Q95KL3	1
oar-miR-1277-5P	ENSBTAG00000007567	A6QL97	1
oar-miR-1277-5P	ENSBTAG00000008203	SEPW1	2
oar-miR-1277-5P	ENSBTAG00000013577	SLC1A5	1
oar-miR-1277-5P	ENSBTAG00000018077	LYPD3	1
oar-miR-1277-5P	ENSBTAG00000018823	GRN	1
oar-miR-1277-5P	ENSBTAG00000019138	KIF3C	1
oar-miR-1-3P	ENSBTAG00000003291	RIMKB	1
oar-miR-1-3P	ENSBTAG00000006204	E1BNA2	1
oar-miR-143-3P	ENSBTAG00000000078	Q0VCH9	1
oar-miR-143-3P	ENSBTAG00000000146		2
oar-miR-143-3P	ENSBTAG00000000305	LMO4	1
oar-miR-143-3P	ENSBTAG00000000312	GRINA	2
oar-miR-143-3P	ENSBTAG00000000362	SPG11	1
oar-miR-143-3P	ENSBTAG00000000372	TIPIN	1
oar-miR-143-3P	ENSBTAG00000000375	SSRP1	1
oar-miR-143-3P	ENSBTAG00000000409	CDC40	1
oar-miR-143-3P	ENSBTAG00000000501	KLH13	1
oar-miR-143-3P	ENSBTAG00000000532	DEM1	1
oar-miR-143-3P	ENSBTAG00000000580	LY6G6F	1
oar-miR-143-3P	ENSBTAG00000000608	Q1RML0	1
oar-miR-143-3P	ENSBTAG00000000678	CSDE1	1
oar-miR-143-3P	ENSBTAG00000000705	COX7R	1
oar-miR-143-3P	ENSBTAG00000000711	NDRG1	1
oar-miR-143-3P	ENSBTAG00000000745	AQP1	1
oar-miR-143-3P	ENSBTAG00000000838	CCDC88C	2
oar-miR-143-3P	ENSBTAG00000001014	MK07	1
oar-miR-143-3P	ENSBTAG00000001074	CF064	1
oar-miR-143-3P	ENSBTAG00000001163	Q1LZ92	1
oar-miR-143-3P	ENSBTAG00000001225	RBM14	1
oar-miR-143-3P	ENSBTAG00000001460	LIN7C	1
oar-miR-143-3P	ENSBTAG00000001656	CJ057	2
oar-miR-143-3P	ENSBTAG00000001694	TYRO3	1
oar-miR-143-3P	ENSBTAG00000001708	TTLL12	2
oar-miR-143-3P	ENSBTAG00000001780	SYSM	1
oar-miR-143-3P	ENSBTAG00000001805	Q0VD44	1
oar-miR-143-3P	ENSBTAG00000001854	CPIN1	1
oar-miR-143-3P	ENSBTAG00000001862	2ABB	1
oar-miR-143-3P	ENSBTAG00000002046	COX8B	1
oar-miR-143-3P	ENSBTAG00000002125	GNAL	1
oar-miR-143-3P	ENSBTAG00000002126	F262	2
oar-miR-143-3P	ENSBTAG00000002129	A4IFB2	1
oar-miR-143-3P	ENSBTAG00000002186	Q5E9S5	1
oar-miR-143-3P	ENSBTAG00000002296	TM173	1
oar-miR-143-3P	ENSBTAG00000002341	A5PJG9	1
oar-miR-143-3P	ENSBTAG00000002419	A6QR69	1
oar-miR-143-3P	ENSBTAG00000002455	KLHL8	1
oar-miR-143-3P	ENSBTAG00000002475	RB11B	1
oar-miR-143-3P	ENSBTAG00000002476	A7MBJ0	1
oar-miR-143-3P	ENSBTAG00000002504	IREB2	1
oar-miR-143-3P	ENSBTAG00000002683		1
oar-miR-143-3P	ENSBTAG00000002691	ELMD1	2
oar-miR-143-3P	ENSBTAG00000002701	UD3A1	1
oar-miR-143-3P	ENSBTAG00000002716	NOL10	1
oar-miR-143-3P	ENSBTAG00000002727	PHACTR4	1
oar-miR-143-3P	ENSBTAG00000002770	TCO2	1
oar-miR-143-3P	ENSBTAG00000002816	A6QPG0	2
oar-miR-143-3P	ENSBTAG00000002823	MPZL1	1
oar-miR-143-3P	ENSBTAG00000002942	SLC2A10	1
oar-miR-143-3P	ENSBTAG00000003033	GA45G	1
oar-miR-143-3P	ENSBTAG00000003176	A7YW22	1
oar-miR-143-3P	ENSBTAG00000003186	A6QLU9	1
oar-miR-143-3P	ENSBTAG00000003209	BLCAP	1
oar-miR-143-3P	ENSBTAG00000003296	A5D7A7	1
oar-miR-143-3P	ENSBTAG00000003419	Q0P5M4	2
oar-miR-143-3P	ENSBTAG00000003516	TM2D2	1
oar-miR-143-3P	ENSBTAG00000003525	STXB1	2
oar-miR-143-3P	ENSBTAG00000003695	WDR45L	1
oar-miR-143-3P	ENSBTAG00000003745	WDR48	1
oar-miR-143-3P	ENSBTAG00000003762	A5PJS1	1
oar-miR-143-3P	ENSBTAG00000003857	KIAA0247	1
oar-miR-143-3P	ENSBTAG00000003966	Q2T9T7	2
oar-miR-143-3P	ENSBTAG00000003997	F1MFL6	1
oar-miR-143-3P	ENSBTAG00000004041	A6QNX8	1
oar-miR-143-3P	ENSBTAG00000004269	SGK1	1
oar-miR-143-3P	ENSBTAG00000004328	A5D799	1
oar-miR-143-3P	ENSBTAG00000004367	Q1RMM6	1
oar-miR-143-3P	ENSBTAG00000004672	A6QQJ5	1
oar-miR-143-3P	ENSBTAG00000004706	SUV39H1	1
oar-miR-143-3P	ENSBTAG00000004715	A7MB53	1
oar-miR-143-3P	ENSBTAG00000004775	GRIA2	2
oar-miR-143-3P	ENSBTAG00000004877	A6QQB7	1
oar-miR-143-3P	ENSBTAG00000004895	AF1L2	1
oar-miR-143-3P	ENSBTAG00000004937	S61A1	1
oar-miR-143-3P	ENSBTAG00000005008	WSB1	1
oar-miR-143-3P	ENSBTAG00000005009	PRLD1	1
oar-miR-143-3P	ENSBTAG00000005034	CAPN5	1
oar-miR-143-3P	ENSBTAG00000005063	CH055	1
oar-miR-143-3P	ENSBTAG00000005186	Q3ZBQ3	2
oar-miR-143-3P	ENSBTAG00000005189	A6H758	1
oar-miR-143-3P	ENSBTAG00000005213	ZWILC	1
oar-miR-143-3P	ENSBTAG00000005234	Q29RK7	1
oar-miR-143-3P	ENSBTAG00000005259	UCP3	1
oar-miR-143-3P	ENSBTAG00000005300	A5PKD5	1
oar-miR-143-3P	ENSBTAG00000005316	GDIB	1
oar-miR-143-3P	ENSBTAG00000005377	Q2HJ20	1
oar-miR-143-3P	ENSBTAG00000005384	COPZ1	1
oar-miR-143-3P	ENSBTAG00000005403	ADI1	1
oar-miR-143-3P	ENSBTAG00000005425	GATA4	1
oar-miR-143-3P	ENSBTAG00000005454	FUT10	1
oar-miR-143-3P	ENSBTAG00000005464	E1B9K3	1
oar-miR-143-3P	ENSBTAG00000005498	A5D9A8	1
oar-miR-143-3P	ENSBTAG00000005666	A6QLD3	1
oar-miR-143-3P	ENSBTAG00000005726	ROA2	1
oar-miR-143-3P	ENSBTAG00000005751	CDAN1	2
oar-miR-143-3P	ENSBTAG00000005897	FNTB	2
oar-miR-143-3P	ENSBTAG00000005933	CNBP1	1
oar-miR-143-3P	ENSBTAG00000006007	SH3G1	1
oar-miR-143-3P	ENSBTAG00000006024	ISLR	1
oar-miR-143-3P	ENSBTAG00000006050	BOLA1	1
oar-miR-143-3P	ENSBTAG00000006118	RSRC2	2
oar-miR-143-3P	ENSBTAG00000006346	DAP1	1
oar-miR-143-3P	ENSBTAG00000006370	TCPG	1
oar-miR-143-3P	ENSBTAG00000006391	NDUFAB1	1
oar-miR-143-3P	ENSBTAG00000006573	A7MBJ7	1
oar-miR-143-3P	ENSBTAG00000006647	RCBTB2	1
oar-miR-143-3P	ENSBTAG00000006735	STAC	1
oar-miR-143-3P	ENSBTAG00000006738	OGR1	1
oar-miR-143-3P	ENSBTAG00000006797	MARH3	1
oar-miR-143-3P	ENSBTAG00000006818	TMEM185A	1
oar-miR-143-3P	ENSBTAG00000006977	MYPR	1
oar-miR-143-3P	ENSBTAG00000006989	A6QQH8	1
oar-miR-143-3P	ENSBTAG00000007013	TOM1L1	1
oar-miR-143-3P	ENSBTAG00000007096	GAS8	1
oar-miR-143-3P	ENSBTAG00000007097	THTPA	1
oar-miR-143-3P	ENSBTAG00000007172	AATM	1
oar-miR-143-3P	ENSBTAG00000007173	F1MX49	1
oar-miR-143-3P	ENSBTAG00000007192	SIDT2	2
oar-miR-143-3P	ENSBTAG00000007253	TSPAN33	1
oar-miR-143-3P	ENSBTAG00000007269	EI2BA	1
oar-miR-143-3P	ENSBTAG00000007303	RAD21	1
oar-miR-143-3P	ENSBTAG00000007374	A5PK28	1
oar-miR-143-3P	ENSBTAG00000007402	A4IFV6	1
oar-miR-143-3P	ENSBTAG00000007497	ARFRP	1
oar-miR-143-3P	ENSBTAG00000007567	A6QL97	2
oar-miR-143-3P	ENSBTAG00000007589	SMAD9	2
oar-miR-143-3P	ENSBTAG00000007644	GBG7	1
oar-miR-143-3P	ENSBTAG00000007958	TNS4	1
oar-miR-143-3P	ENSBTAG00000008361	PON2	1
oar-miR-143-3P	ENSBTAG00000008394	MYL3	1
oar-miR-143-3P	ENSBTAG00000008396	MRPL54	1
oar-miR-143-3P	ENSBTAG00000008695	TCF3	1
oar-miR-143-3P	ENSBTAG00000008895	BPGM	1
oar-miR-143-3P	ENSBTAG00000009635	HEATR6	1
oar-miR-143-3P	ENSBTAG00000009822	PPP4R1	1
oar-miR-143-3P	ENSBTAG00000010504	TBRG4	1
oar-miR-143-3P	ENSBTAG00000010717	SSBP3	1
oar-miR-143-3P	ENSBTAG00000011325	KHK	2
oar-miR-143-3P	ENSBTAG00000011387	NAT9	1
oar-miR-143-3P	ENSBTAG00000011593	QKI	1
oar-miR-143-3P	ENSBTAG00000011753	WBSCR16	1
oar-miR-143-3P	ENSBTAG00000011802	COL6A1	1
oar-miR-143-3P	ENSBTAG00000011943	TPR	1
oar-miR-143-3P	ENSBTAG00000012481	RANGAP1	1
oar-miR-143-3P	ENSBTAG00000012790	TRIAP1	1
oar-miR-143-3P	ENSBTAG00000012804	REEP5	1
oar-miR-143-3P	ENSBTAG00000012833	ATG2B	1
oar-miR-143-3P	ENSBTAG00000013032	CCNDBP1	1
oar-miR-143-3P	ENSBTAG00000013066	IGF2	1
oar-miR-143-3P	ENSBTAG00000014838	VPS26B	1
oar-miR-143-3P	ENSBTAG00000014917	GTPBP4	1
oar-miR-143-3P	ENSBTAG00000015401	ATG4B	1
oar-miR-143-3P	ENSBTAG00000015642	SDF4	1
oar-miR-143-3P	ENSBTAG00000016412	CDKN2B	1
oar-miR-143-3P	ENSBTAG00000016563	GOLGA4	1
oar-miR-143-3P	ENSBTAG00000017064	ING4	1
oar-miR-143-3P	ENSBTAG00000017435	KCTD7	1
oar-miR-143-3P	ENSBTAG00000018206	NIPAL2	1
oar-miR-143-3P	ENSBTAG00000019045	COMMD9	2
oar-miR-143-3P	ENSBTAG00000019076	PAK6	1
oar-miR-143-3P	ENSBTAG00000019167	INPPL1	1
oar-miR-143-3P	ENSBTAG00000019721	REXO4	1
oar-miR-143-3P	ENSBTAG00000020244	EFNA1	1
oar-miR-143-3P	ENSBTAG00000020541	PIGY	1
oar-miR-143-3P	ENSBTAG00000020634	FBXO7	1
oar-miR-143-3P	ENSBTAG00000021372	2012-09-11	1
oar-miR-143-3P	ENSBTAG00000021700	MADD	1
oar-miR-143-3P	ENSBTAG00000021778	SEPN1	1
oar-miR-143-3P	ENSBTAG00000021845	STRN3	1
oar-miR-143-3P	ENSBTAG00000022004	FLNB	1
oar-miR-143-3P	ENSBTAG00000022044	RAB35	1
oar-miR-143-3P	ENSBTAG00000023997	VAMP8	1
oar-miR-143-3P	ENSBTAG00000024849		1
oar-miR-143-3P	ENSBTAG00000032068	PLA2G4F	1
oar-miR-143-3P	ENSBTAG00000033217	TPM3	1
oar-miR-143-3P	ENSBTAG00000033292	A7MB06	1
oar-miR-143-3P	ENSBTAG00000033603	Q3SZ13	1
oar-miR-143-3P	ENSBTAG00000037527	OAS1	1
oar-miR-143-3P	ENSBTAG00000038536	Q3MJK3	1
oar-miR-143-3P	ENSBTAG00000039172	RABGAP1	1
oar-miR-143-3P	ENSBTAG00000039719	PHGDH	1
oar-miR-143-3P	ENSBTAG00000039855	SUMF1	1
oar-miR-148a-3P	ENSBTAG00000000501	KLH13	1
oar-miR-148a-3P	ENSBTAG00000000563	MYD88	2
oar-miR-148a-3P	ENSBTAG00000000675	PGPS1	1
oar-miR-148a-3P	ENSBTAG00000000706	A7MB07	1
oar-miR-148a-3P	ENSBTAG00000000745	AQP1	1
oar-miR-148a-3P	ENSBTAG00000000941	A4FV32	1
oar-miR-148a-3P	ENSBTAG00000001042	MXD1	1
oar-miR-148a-3P	ENSBTAG00000001656	CJ057	1
oar-miR-148a-3P	ENSBTAG00000001785	TGM3	1
oar-miR-148a-3P	ENSBTAG00000001807	AKAP8	1
oar-miR-148a-3P	ENSBTAG00000001962	MRPS27	1
oar-miR-148a-3P	ENSBTAG00000002376	PPIL1	1
oar-miR-148a-3P	ENSBTAG00000002704	POMT2	1
oar-miR-148a-3P	ENSBTAG00000003256	TOMM34	1
oar-miR-148a-3P	ENSBTAG00000003282	A2VDW7	1
oar-miR-148a-3P	ENSBTAG00000003332	RPP40	1
oar-miR-148a-3P	ENSBTAG00000003711	A5PJT1	1
oar-miR-148a-3P	ENSBTAG00000003958	TMEM220	1
oar-miR-148a-3P	ENSBTAG00000003990	IPRI	1
oar-miR-148a-3P	ENSBTAG00000004078	KCNH2	1
oar-miR-148a-3P	ENSBTAG00000004098	C9H6orf211	1
oar-miR-148a-3P	ENSBTAG00000004344	Q0VCZ8	1
oar-miR-148a-3P	ENSBTAG00000004364	THNSL2	1
oar-miR-148a-3P	ENSBTAG00000004471	SIA10	1
oar-miR-148a-3P	ENSBTAG00000005189	A6H758	1
oar-miR-148a-3P	ENSBTAG00000005195	A4IF67	1
oar-miR-148a-3P	ENSBTAG00000005464	E1B9K3	1
oar-miR-148a-3P	ENSBTAG00000005670	ARHGEF19	1
oar-miR-148a-3P	ENSBTAG00000005824	SPOP	1
oar-miR-148a-3P	ENSBTAG00000005892	ZAP70	1
oar-miR-148a-3P	ENSBTAG00000005990	S1PR1	2
oar-miR-148a-3P	ENSBTAG00000006550	F1MFF1	1
oar-miR-148a-3P	ENSBTAG00000006573	A7MBJ7	1
oar-miR-148a-3P	ENSBTAG00000007020	ZNF502	1
oar-miR-148a-3P	ENSBTAG00000007139	WSB2	1
oar-miR-148a-3P	ENSBTAG00000007253	TSPAN33	1
oar-miR-148a-3P	ENSBTAG00000007315	LARS2	1
oar-miR-148a-3P	ENSBTAG00000007497	ARFRP	2
oar-miR-148a-3P	ENSBTAG00000007591	IKKA	1
oar-miR-148a-3P	ENSBTAG00000007786	FXL14	1
oar-miR-148a-3P	ENSBTAG00000007906	ZACN	1
oar-miR-148a-3P	ENSBTAG00000007952	MVP	1
oar-miR-148a-3P	ENSBTAG00000008034	A6QP36	1
oar-miR-148a-3P	ENSBTAG00000009470	CLIC4	1
oar-miR-148a-3P	ENSBTAG00000009839	GSTK1	1
oar-miR-148a-3P	ENSBTAG00000011243	TOE1	1
oar-miR-148a-3P	ENSBTAG00000012046	JUNB	1
oar-miR-148a-3P	ENSBTAG00000012981	HEXA	1
oar-miR-148a-3P	ENSBTAG00000013607	WDR1	1
oar-miR-148a-3P	ENSBTAG00000014601	SGCB	1
oar-miR-148a-3P	ENSBTAG00000017719	AKAP6	1
oar-miR-148a-3P	ENSBTAG00000017748	RNF44	1
oar-miR-148a-3P	ENSBTAG00000019465	ITPKC	1
oar-miR-148a-3P	ENSBTAG00000019869	DGCR8	1
oar-miR-148a-3P	ENSBTAG00000020079	MAP3K4	1
oar-miR-148a-3P	ENSBTAG00000021512	ZBTB7B	1
oar-miR-148a-3P	ENSBTAG00000023795	VAC14	2
oar-miR-148a-3P	ENSBTAG00000025181	CCDC85C	1
oar-miR-148a-3P	ENSBTAG00000033603	Q3SZ13	1
oar-miR-148b-3P	ENSBTAG00000000362	SPG11	1
oar-miR-148b-3P	ENSBTAG00000000501	KLH13	1
oar-miR-148b-3P	ENSBTAG00000000675	PGPS1	1
oar-miR-148b-3P	ENSBTAG00000000706	A7MB07	1
oar-miR-148b-3P	ENSBTAG00000000745	AQP1	1
oar-miR-148b-3P	ENSBTAG00000000806	A7MB55	1
oar-miR-148b-3P	ENSBTAG00000000894	PGK1	1
oar-miR-148b-3P	ENSBTAG00000000941	A4FV32	1
oar-miR-148b-3P	ENSBTAG00000001807	AKAP8	1
oar-miR-148b-3P	ENSBTAG00000001962	MRPS27	1
oar-miR-148b-3P	ENSBTAG00000002126	F262	2
oar-miR-148b-3P	ENSBTAG00000002625	M3K7	1
oar-miR-148b-3P	ENSBTAG00000002704	POMT2	1
oar-miR-148b-3P	ENSBTAG00000003256	TOMM34	1
oar-miR-148b-3P	ENSBTAG00000003332	RPP40	1
oar-miR-148b-3P	ENSBTAG00000003649	SGK196	1
oar-miR-148b-3P	ENSBTAG00000003758	A7Z014	2
oar-miR-148b-3P	ENSBTAG00000003958	TMEM220	1
oar-miR-148b-3P	ENSBTAG00000003990	IPRI	1
oar-miR-148b-3P	ENSBTAG00000004004	Q08E16	1
oar-miR-148b-3P	ENSBTAG00000004098	C9H6orf211	1
oar-miR-148b-3P	ENSBTAG00000004271	A6QLT5	2
oar-miR-148b-3P	ENSBTAG00000004344	Q0VCZ8	1
oar-miR-148b-3P	ENSBTAG00000004452	IPO9	1
oar-miR-148b-3P	ENSBTAG00000004679	SYWC	1
oar-miR-148b-3P	ENSBTAG00000005189	A6H758	1
oar-miR-148b-3P	ENSBTAG00000005464	E1B9K3	1
oar-miR-148b-3P	ENSBTAG00000005670	ARHGEF19	1
oar-miR-148b-3P	ENSBTAG00000005824	SPOP	1
oar-miR-148b-3P	ENSBTAG00000005892	ZAP70	1
oar-miR-148b-3P	ENSBTAG00000005990	S1PR1	2
oar-miR-148b-3P	ENSBTAG00000006482	PTCD3	1
oar-miR-148b-3P	ENSBTAG00000006573	A7MBJ7	1
oar-miR-148b-3P	ENSBTAG00000006616	A6QQN2	1
oar-miR-148b-3P	ENSBTAG00000007020	ZNF502	2
oar-miR-148b-3P	ENSBTAG00000007101	TF	1
oar-miR-148b-3P	ENSBTAG00000007139	WSB2	1
oar-miR-148b-3P	ENSBTAG00000007253	TSPAN33	1
oar-miR-148b-3P	ENSBTAG00000007369	PDLI2	1
oar-miR-148b-3P	ENSBTAG00000007786	FXL14	1
oar-miR-148b-3P	ENSBTAG00000007906	ZACN	1
oar-miR-148b-3P	ENSBTAG00000008034	A6QP36	1
oar-miR-148b-3P	ENSBTAG00000008998	PISD	1
oar-miR-148b-3P	ENSBTAG00000011243	TOE1	1
oar-miR-148b-3P	ENSBTAG00000011582	SERINC2	1
oar-miR-148b-3P	ENSBTAG00000012199	IMP3	1
oar-miR-148b-3P	ENSBTAG00000012981	HEXA	1
oar-miR-148b-3P	ENSBTAG00000013607	WDR1	1
oar-miR-148b-3P	ENSBTAG00000016577	AXIN1	1
oar-miR-148b-3P	ENSBTAG00000017748	RNF44	1
oar-miR-148b-3P	ENSBTAG00000018522	OAZ1	1
oar-miR-148b-3P	ENSBTAG00000020030	FITM2	1
oar-miR-148b-3P	ENSBTAG00000020356	GON4L	1
oar-miR-148b-3P	ENSBTAG00000021373	GTF3C5	1
oar-miR-148b-3P	ENSBTAG00000023795	VAC14	2
oar-miR-148b-3P	ENSBTAG00000025181	CCDC85C	1
oar-miR-148b-3P	ENSBTAG00000025320	AKAP1	2
oar-miR-148b-3P	ENSBTAG00000032068	PLA2G4F	1
oar-miR-148b-3P	ENSBTAG00000033603	Q3SZ13	1
oar-miR-16a-5P	ENSBTAG00000000087	A6H7H3	1
oar-miR-16a-5P	ENSBTAG00000000105	A5D7A4	1
oar-miR-16a-5P	ENSBTAG00000000414	F1MBS8	1
oar-miR-16a-5P	ENSBTAG00000000562	TOM20	1
oar-miR-16a-5P	ENSBTAG00000000869	A7Z060	1
oar-miR-16a-5P	ENSBTAG00000000979	CH040	2
oar-miR-16a-5P	ENSBTAG00000001110	SLC16A5	1
oar-miR-16a-5P	ENSBTAG00000001616	ZNF592	1
oar-miR-16a-5P	ENSBTAG00000001626	A0JNE9	1
oar-miR-16a-5P	ENSBTAG00000002238	ARL2	1
oar-miR-16a-5P	ENSBTAG00000003015	A7MBI2	2
oar-miR-16a-5P	ENSBTAG00000003201	FNTA	1
oar-miR-16a-5P	ENSBTAG00000003323	A5PJU0	1
oar-miR-16a-5P	ENSBTAG00000003443	USP46	1
oar-miR-16a-5P	ENSBTAG00000003505	PGS2	1
oar-miR-16a-5P	ENSBTAG00000003807	RCD1	1
oar-miR-16a-5P	ENSBTAG00000004368	A9ZTK0	1
oar-miR-16a-5P	ENSBTAG00000004383	FNBP1L	1
oar-miR-16a-5P	ENSBTAG00000005086	A6QLW3	1
oar-miR-16a-5P	ENSBTAG00000005688	RT02	1
oar-miR-16a-5P	ENSBTAG00000005957	Q58DL4	1
oar-miR-16a-5P	ENSBTAG00000006538	PTHR	1
oar-miR-16a-5P	ENSBTAG00000006590	Q3MHX9	1
oar-miR-16a-5P	ENSBTAG00000006755	SMAP	1
oar-miR-16a-5P	ENSBTAG00000007123	ENSA	1
oar-miR-16a-5P	ENSBTAG00000007129	A8E656	2
oar-miR-16a-5P	ENSBTAG00000007315	LARS2	1
oar-miR-16a-5P	ENSBTAG00000007730	ZFX	2
oar-miR-16a-5P	ENSBTAG00000007828	Q0VCV4	1
oar-miR-16a-5P	ENSBTAG00000007871	A6QR61	1
oar-miR-16a-5P	ENSBTAG00000010321	TTC1	1
oar-miR-16a-5P	ENSBTAG00000010968	TMED1	1
oar-miR-16a-5P	ENSBTAG00000011753	WBSCR16	1
oar-miR-16a-5P	ENSBTAG00000012938	JARID2	1
oar-miR-16a-5P	ENSBTAG00000016577	AXIN1	1
oar-miR-16a-5P	ENSBTAG00000019721	REXO4	1
oar-miR-16a-5P	ENSBTAG00000019933	MKNK1	1
oar-miR-16a-5P	ENSBTAG00000021838	ESRP1	1
oar-miR-16a-5P	ENSBTAG00000025181	CCDC85C	1
oar-miR-16a-5P	ENSBTAG00000040055	CAB39	1
oar-miR-16a-5P	ENSBTAG00000044029	AVEN	1
oar-miR-17-3P	ENSBTAG00000000009	FOXF1	1
oar-miR-17-3P	ENSBTAG00000000025	RAB6C	2
oar-miR-17-3P	ENSBTAG00000000044	MYADML2	1
oar-miR-17-3P	ENSBTAG00000000067	SDF2L	1
oar-miR-17-3P	ENSBTAG00000000078	Q0VCH9	1
oar-miR-17-3P	ENSBTAG00000000106	FAM69C	1
oar-miR-17-3P	ENSBTAG00000000108	A4FUB1	1
oar-miR-17-3P	ENSBTAG00000000123	HAOX2	1
oar-miR-17-3P	ENSBTAG00000000139	SETD8	2
oar-miR-17-3P	ENSBTAG00000000179	RUSD1	1
oar-miR-17-3P	ENSBTAG00000000197	RG9D2	1
oar-miR-17-3P	ENSBTAG00000000202	TPC	1
oar-miR-17-3P	ENSBTAG00000000204	CI091	2
oar-miR-17-3P	ENSBTAG00000000218	MAP2K5	1
oar-miR-17-3P	ENSBTAG00000000267	SMG6	1
oar-miR-17-3P	ENSBTAG00000000296	A0JNA3	1
oar-miR-17-3P	ENSBTAG00000000308	ITCH	1
oar-miR-17-3P	ENSBTAG00000000354	CNRG	1
oar-miR-17-3P	ENSBTAG00000000387	Q3MHK5	1
oar-miR-17-3P	ENSBTAG00000000392	Q0IIJ9	1
oar-miR-17-3P	ENSBTAG00000000415		1
oar-miR-17-3P	ENSBTAG00000000435	TRBP2	1
oar-miR-17-3P	ENSBTAG00000000520	ATP2B3	1
oar-miR-17-3P	ENSBTAG00000000539	LRRC28	1
oar-miR-17-3P	ENSBTAG00000000550	ATPD	1
oar-miR-17-3P	ENSBTAG00000000582	A2VDW0	1
oar-miR-17-3P	ENSBTAG00000000598	CYTC	2
oar-miR-17-3P	ENSBTAG00000000602	A6H7I6	1
oar-miR-17-3P	ENSBTAG00000000634	MLPH	1
oar-miR-17-3P	ENSBTAG00000000653	PP16B	2
oar-miR-17-3P	ENSBTAG00000000678	CSDE1	1
oar-miR-17-3P	ENSBTAG00000000712	FBXW2	1
oar-miR-17-3P	ENSBTAG00000000758	TM206	2
oar-miR-17-3P	ENSBTAG00000000773	TTC9C	1
oar-miR-17-3P	ENSBTAG00000000804	MOL2B	1
oar-miR-17-3P	ENSBTAG00000000807	A2VDW4	1
oar-miR-17-3P	ENSBTAG00000000815	EPHA2	1
[truncated: 13,115 more rows]
