# Supplementary material for: Identification of microRNAs in Wool Follicles during Anagen, Catagen, and Telogen Phases in Tibetan Sheep
Source: PLoS One. 2013 Oct 17;8(10):e77801. doi: 10.1371/journal.pone.0077801 (PMC3804049; doi:10.1371/journal.pone.0077801)
Supplement: Table S5 — Predicted KEGG pathways targeted by differentially expressed miRNAs. (XLSX) [file pone.0077801.s006.xlsx]

## Sheet: Sheet1
Table S5 Predicted KEGG pathways targeted by differentially expressed miRNAs.
KEGG Pathway ID	KEGG Pathway Name	Gene Count	Ensembl Gene ID
bta05200	Pathways in cancer	65	ENSBTAG00000002103, ENSBTAG00000003362, ENSBTAG00000007876, ENSBTAG00000002107, ENSBTAG00000004021, ENSBTAG00000006844, ENSBTAG00000007833, ENSBTAG00000002472, ENSBTAG00000005359, ENSBTAG00000007164, ENSBTAG00000012511, ENSBTAG00000016363, ENSBTAG00000007160, ENSBTAG00000005111, ENSBTAG00000033217, ENSBTAG00000006640, ENSBTAG00000003257, ENSBTAG00000026403, ENSBTAG00000009233, ENSBTAG00000007599,…
bta05016	Huntington's disease	44	ENSBTAG00000009915, ENSBTAG00000020776, ENSBTAG00000005474, ENSBTAG00000006441, ENSBTAG00000005735, ENSBTAG00000006033, ENSBTAG00000010624, ENSBTAG00000018542, ENSBTAG00000013113, ENSBTAG00000004295, ENSBTAG00000001069, ENSBTAG00000004257, ENSBTAG00000008020, ENSBTAG00000001856, ENSBTAG00000002472, ENSBTAG00000002203, ENSBTAG00000006391, ENSBTAG00000000705, ENSBTAG00000023487, ENSBTAG00000026403,…
bta04010	MAPK signaling pathway	44	ENSBTAG00000003966, ENSBTAG00000007876, ENSBTAG00000003033, ENSBTAG00000017636, ENSBTAG00000018127, ENSBTAG00000001014, ENSBTAG00000001037, ENSBTAG00000017871, ENSBTAG00000001069, ENSBTAG00000001321, ENSBTAG00000014825, ENSBTAG00000007446, ENSBTAG00000019933, ENSBTAG00000005359, ENSBTAG00000007164, ENSBTAG00000005665, ENSBTAG00000007084, ENSBTAG00000003257, ENSBTAG00000000317, ENSBTAG00000004587,…
bta03040	Spliceosome	39	ENSBTAG00000001553, ENSBTAG00000004571, ENSBTAG00000008915, ENSBTAG00000008873, ENSBTAG00000004590, ENSBTAG00000010627, ENSBTAG00000013526, ENSBTAG00000006423, ENSBTAG00000016589, ENSBTAG00000002376, ENSBTAG00000011396, ENSBTAG00000003094, ENSBTAG00000013587, ENSBTAG00000001697, ENSBTAG00000008472, ENSBTAG00000013265, ENSBTAG00000011571, ENSBTAG00000005634, ENSBTAG00000000848, ENSBTAG00000004521,…
bta04144	Endocytosis	39	ENSBTAG00000000308, ENSBTAG00000009915, ENSBTAG00000011505, ENSBTAG00000010492, ENSBTAG00000007626, ENSBTAG00000001060, ENSBTAG00000007460, ENSBTAG00000002475, ENSBTAG00000019906, ENSBTAG00000004307, ENSBTAG00000002658, ENSBTAG00000011395, ENSBTAG00000002699, ENSBTAG00000006506, ENSBTAG00000007164, ENSBTAG00000017426, ENSBTAG00000004916, ENSBTAG00000006982, ENSBTAG00000006007, ENSBTAG00000016591,…
bta04110	Cell cycle	32	ENSBTAG00000019645, ENSBTAG00000008759, ENSBTAG00000003033, ENSBTAG00000002719, ENSBTAG00000004021, ENSBTAG00000005278, ENSBTAG00000004956, ENSBTAG00000007237, ENSBTAG00000005293, ENSBTAG00000001872, ENSBTAG00000001069, ENSBTAG00000002474, ENSBTAG00000014430, ENSBTAG00000006065, ENSBTAG00000005359, ENSBTAG00000003092, ENSBTAG00000017913, ENSBTAG00000005664, ENSBTAG00000007303, ENSBTAG00000006640,…
bta04810	Regulation of actin cytoskeleton	32	ENSBTAG00000010386, ENSBTAG00000003942, ENSBTAG00000008916, ENSBTAG00000006189, ENSBTAG00000017871, ENSBTAG00000004279, ENSBTAG00000004915, ENSBTAG00000005414, ENSBTAG00000007148, ENSBTAG00000007164, ENSBTAG00000005665, ENSBTAG00000021424, ENSBTAG00000004643, ENSBTAG00000006939, ENSBTAG00000009233, ENSBTAG00000005345, ENSBTAG00000002350, ENSBTAG00000000128, ENSBTAG00000006722, ENSBTAG00000004242,…
bta04142	Lysosome	31	ENSBTAG00000007896, ENSBTAG00000012981, ENSBTAG00000005477, ENSBTAG00000021499, ENSBTAG00000018000, ENSBTAG00000002881, ENSBTAG00000019218, ENSBTAG00000001407, ENSBTAG00000004436, ENSBTAG00000010242, ENSBTAG00000001124, ENSBTAG00000015254, ENSBTAG00000003450, ENSBTAG00000006082, ENSBTAG00000016053, ENSBTAG00000007622, ENSBTAG00000006464, ENSBTAG00000000704, ENSBTAG00000002769, ENSBTAG00000013367,…
bta04530	Tight junction	30	ENSBTAG00000000345, ENSBTAG00000006189, ENSBTAG00000018945, ENSBTAG00000017636, ENSBTAG00000002714, ENSBTAG00000000561, ENSBTAG00000004279, ENSBTAG00000011189, ENSBTAG00000005337, ENSBTAG00000006667, ENSBTAG00000012101, ENSBTAG00000003176, ENSBTAG00000000469, ENSBTAG00000007160, ENSBTAG00000004635, ENSBTAG00000018317, ENSBTAG00000003954, ENSBTAG00000017279, ENSBTAG00000011803, ENSBTAG00000001523,…
bta04062	Chemokine signaling pathway	30	ENSBTAG00000017636, ENSBTAG00000001060, ENSBTAG00000002714, ENSBTAG00000004279, ENSBTAG00000003762, ENSBTAG00000019838, ENSBTAG00000005665, ENSBTAG00000001191, ENSBTAG00000021424, ENSBTAG00000007644, ENSBTAG00000004643, ENSBTAG00000003043, ENSBTAG00000009233, ENSBTAG00000007599, ENSBTAG00000002908, ENSBTAG00000005464, ENSBTAG00000006694, ENSBTAG00000007591, ENSBTAG00000008967, ENSBTAG00000002350,…
bta04510	Focal adhesion	30	ENSBTAG00000001444, ENSBTAG00000006189, ENSBTAG00000011851, ENSBTAG00000007876, ENSBTAG00000017636, ENSBTAG00000000696, ENSBTAG00000004279, ENSBTAG00000000057, ENSBTAG00000002006, ENSBTAG00000020791, ENSBTAG00000019838, ENSBTAG00000012511, ENSBTAG00000005665, ENSBTAG00000009233, ENSBTAG00000011802, ENSBTAG00000022004, ENSBTAG00000004709, ENSBTAG00000008967, ENSBTAG00000011966, ENSBTAG00000002350,…
bta04310	Wnt signaling pathway	29	ENSBTAG00000007876, ENSBTAG00000002107, ENSBTAG00000020422, ENSBTAG00000000656, ENSBTAG00000005903, ENSBTAG00000006844, ENSBTAG00000012667, ENSBTAG00000004279, ENSBTAG00000005984, ENSBTAG00000001069, ENSBTAG00000014825, ENSBTAG00000007061, ENSBTAG00000001107, ENSBTAG00000000469, ENSBTAG00000026403, ENSBTAG00000009233, ENSBTAG00000006919, ENSBTAG00000004709, ENSBTAG00000003397, ENSBTAG00000016577,…
bta04910	Insulin signaling pathway	28	ENSBTAG00000003417, ENSBTAG00000007876, ENSBTAG00000002880, ENSBTAG00000005940, ENSBTAG00000000013, ENSBTAG00000017636, ENSBTAG00000002883, ENSBTAG00000020791, ENSBTAG00000019933, ENSBTAG00000019838, ENSBTAG00000012511, ENSBTAG00000005665, ENSBTAG00000007599, ENSBTAG00000006616, ENSBTAG00000001936, ENSBTAG00000007884, ENSBTAG00000004709, ENSBTAG00000007910, ENSBTAG00000002350, ENSBTAG00000009175,…
bta04120	Ubiquitin mediated proteolysis	28	ENSBTAG00000000308, ENSBTAG00000000967, ENSBTAG00000026114, ENSBTAG00000004024, ENSBTAG00000008759, ENSBTAG00000016764, ENSBTAG00000002196, ENSBTAG00000007833, ENSBTAG00000000753, ENSBTAG00000018999, ENSBTAG00000000693, ENSBTAG00000014430, ENSBTAG00000002676, ENSBTAG00000003092, ENSBTAG00000002098, ENSBTAG00000008025, ENSBTAG00000020093, ENSBTAG00000000911, ENSBTAG00000002726, ENSBTAG00000006122,…
bta05010	Alzheimer's disease	28	ENSBTAG00000002075, ENSBTAG00000005735, ENSBTAG00000006441, ENSBTAG00000006033, ENSBTAG00000018542, ENSBTAG00000004295, ENSBTAG00000008020, ENSBTAG00000004334, ENSBTAG00000001321, ENSBTAG00000002472, ENSBTAG00000002203, ENSBTAG00000010123, ENSBTAG00000012511, ENSBTAG00000006391, ENSBTAG00000000705, ENSBTAG00000023487, ENSBTAG00000005465, ENSBTAG00000019096, ENSBTAG00000006615, ENSBTAG00000000550,…
bta04722	Neurotrophin signaling pathway	27	ENSBTAG00000002103, ENSBTAG00000007876, ENSBTAG00000008733, ENSBTAG00000017636, ENSBTAG00000001014, ENSBTAG00000012667, ENSBTAG00000004279, ENSBTAG00000001069, ENSBTAG00000020791, ENSBTAG00000007446, ENSBTAG00000019838, ENSBTAG00000005664, ENSBTAG00000012511, ENSBTAG00000005665, ENSBTAG00000021424, ENSBTAG00000009233, ENSBTAG00000007599, ENSBTAG00000004709, ENSBTAG00000008967, ENSBTAG00000002350,…
bta05012	Parkinson's disease	26	ENSBTAG00000020124, ENSBTAG00000005735, ENSBTAG00000006441, ENSBTAG00000006033, ENSBTAG00000016764, ENSBTAG00000018542, ENSBTAG00000004295, ENSBTAG00000013113, ENSBTAG00000008020, ENSBTAG00000002472, ENSBTAG00000002203, ENSBTAG00000006391, ENSBTAG00000000705, ENSBTAG00000004739, ENSBTAG00000023487, ENSBTAG00000005465, ENSBTAG00000019096, ENSBTAG00000014068, ENSBTAG00000000913, ENSBTAG00000000550,…
bta05210	Colorectal cancer	24	ENSBTAG00000006919, ENSBTAG00000009233, ENSBTAG00000002742, ENSBTAG00000007876, ENSBTAG00000002107, ENSBTAG00000017636, ENSBTAG00000006844, ENSBTAG00000004709, ENSBTAG00000016577, ENSBTAG00000002350, ENSBTAG00000006824, ENSBTAG00000006161, ENSBTAG00000001069, ENSBTAG00000019336, ENSBTAG00000001002, ENSBTAG00000005039, ENSBTAG00000002472, ENSBTAG00000004322, ENSBTAG00000005359, ENSBTAG00000012511,…
bta00190	Oxidative phosphorylation	24	ENSBTAG00000005465, ENSBTAG00000019096, ENSBTAG00000007572, ENSBTAG00000005735, ENSBTAG00000006441, ENSBTAG00000006033, ENSBTAG00000000913, ENSBTAG00000000550, ENSBTAG00000010957, ENSBTAG00000019218, ENSBTAG00000002046, ENSBTAG00000006022, ENSBTAG00000018542, ENSBTAG00000004295, ENSBTAG00000000203, ENSBTAG00000008020, ENSBTAG00000004920, ENSBTAG00000002203, ENSBTAG00000003450, ENSBTAG00000004263,…
bta00230	Purine metabolism	23	ENSBTAG00000020776, ENSBTAG00000003025, ENSBTAG00000003840, ENSBTAG00000005311, ENSBTAG00000000296, ENSBTAG00000004651, ENSBTAG00000005464, ENSBTAG00000010036, ENSBTAG00000003196, ENSBTAG00000005280, ENSBTAG00000000639, ENSBTAG00000000252, ENSBTAG00000004337, ENSBTAG00000040199, ENSBTAG00000006481, ENSBTAG00000006234, ENSBTAG00000013776, ENSBTAG00000006208, ENSBTAG00000001856, ENSBTAG00000007937,…
bta05212	Pancreatic cancer	21	ENSBTAG00000002918, ENSBTAG00000006919, ENSBTAG00000009233, ENSBTAG00000007599, ENSBTAG00000007876, ENSBTAG00000017636, ENSBTAG00000004709, ENSBTAG00000007591, ENSBTAG00000002350, ENSBTAG00000021250, ENSBTAG00000001069, ENSBTAG00000005039, ENSBTAG00000002472, ENSBTAG00000005359, ENSBTAG00000003147, ENSBTAG00000012511, ENSBTAG00000007867, ENSBTAG00000006268, ENSBTAG00000006640, ENSBTAG00000007160,…
bta05215	Prostate cancer	21	ENSBTAG00000026403, ENSBTAG00000003362, ENSBTAG00000007599, ENSBTAG00000005474, ENSBTAG00000004021, ENSBTAG00000017636, ENSBTAG00000006844, ENSBTAG00000007591, ENSBTAG00000002350, ENSBTAG00000001069, ENSBTAG00000006270, ENSBTAG00000014541, ENSBTAG00000001002, ENSBTAG00000005039, ENSBTAG00000002472, ENSBTAG00000010422, ENSBTAG00000012511, ENSBTAG00000007173, ENSBTAG00000006268, ENSBTAG00000011429,…
bta04114	Oocyte meiosis	21	ENSBTAG00000000623, ENSBTAG00000008759, ENSBTAG00000005464, ENSBTAG00000004021, ENSBTAG00000002726, ENSBTAG00000005269, ENSBTAG00000012667, ENSBTAG00000001017, ENSBTAG00000000752, ENSBTAG00000005293, ENSBTAG00000004077, ENSBTAG00000006208, ENSBTAG00000014430, ENSBTAG00000003092, ENSBTAG00000004729, ENSBTAG00000007061, ENSBTAG00000005664, ENSBTAG00000012447, ENSBTAG00000007476, ENSBTAG00000000469,…
bta04020	Calcium signaling pathway	21	ENSBTAG00000002103, ENSBTAG00000003417, ENSBTAG00000006894, ENSBTAG00000005299, ENSBTAG00000014068, ENSBTAG00000002125, ENSBTAG00000007581, ENSBTAG00000012181, ENSBTAG00000012667, ENSBTAG00000001675, ENSBTAG00000037726, ENSBTAG00000013113, ENSBTAG00000006208, ENSBTAG00000006052, ENSBTAG00000016680, ENSBTAG00000014930, ENSBTAG00000007173, ENSBTAG00000012975, ENSBTAG00000001398, ENSBTAG00000000520,…
bta04130	SNARE interactions in vesicular transport	20	ENSBTAG00000000274, ENSBTAG00000007712, ENSBTAG00000001948, ENSBTAG00000017139, ENSBTAG00000005712, ENSBTAG00000003424, ENSBTAG00000002021, ENSBTAG00000014603, ENSBTAG00000006714, ENSBTAG00000023997, ENSBTAG00000007523, ENSBTAG00000004188, ENSBTAG00000016352, ENSBTAG00000001192, ENSBTAG00000017075, ENSBTAG00000003872, ENSBTAG00000005661, ENSBTAG00000001744, ENSBTAG00000003891, ENSBTAG00000008016
bta04350	TGF-beta signaling pathway	20	ENSBTAG00000026403, ENSBTAG00000006919, ENSBTAG00000019645, ENSBTAG00000007687, ENSBTAG00000003021, ENSBTAG00000000231, ENSBTAG00000016412, ENSBTAG00000004279, ENSBTAG00000009175, ENSBTAG00000002081, ENSBTAG00000000057, ENSBTAG00000002006, ENSBTAG00000007916, ENSBTAG00000002835, ENSBTAG00000005359, ENSBTAG00000030425, ENSBTAG00000021187, ENSBTAG00000000469, ENSBTAG00000005111, ENSBTAG00000003505
bta04210	Apoptosis	20	ENSBTAG00000012642, ENSBTAG00000006615, ENSBTAG00000007599, ENSBTAG00000017636, ENSBTAG00000007591, ENSBTAG00000002350, ENSBTAG00000006193, ENSBTAG00000006838, ENSBTAG00000006378, ENSBTAG00000001069, ENSBTAG00000000563, ENSBTAG00000001321, ENSBTAG00000002472, ENSBTAG00000007446, ENSBTAG00000012511, ENSBTAG00000013340, ENSBTAG00000006268, ENSBTAG00000007084, ENSBTAG00000006526, ENSBTAG00000016085
bta00240	Pyrimidine metabolism	20	ENSBTAG00000006136, ENSBTAG00000003025, ENSBTAG00000020776, ENSBTAG00000005311, ENSBTAG00000031358, ENSBTAG00000001626, ENSBTAG00000004651, ENSBTAG00000010036, ENSBTAG00000001325, ENSBTAG00000005152, ENSBTAG00000013912, ENSBTAG00000000252, ENSBTAG00000040199, ENSBTAG00000006481, ENSBTAG00000013776, ENSBTAG00000001856, ENSBTAG00000043581, ENSBTAG00000007937, ENSBTAG00000002689, ENSBTAG00000007003
bta04620	Toll-like receptor signaling pathway	20	ENSBTAG00000009233, ENSBTAG00000007599, ENSBTAG00000007876, ENSBTAG00000017636, ENSBTAG00000004709, ENSBTAG00000001609, ENSBTAG00000007591, ENSBTAG00000002350, ENSBTAG00000002625, ENSBTAG00000004989, ENSBTAG00000006378, ENSBTAG00000000563, ENSBTAG00000001321, ENSBTAG00000004322, ENSBTAG00000002357, ENSBTAG00000007867, ENSBTAG00000006268, ENSBTAG00000004037, ENSBTAG00000006240, ENSBTAG00000016085
bta04360	Axon guidance	20	ENSBTAG00000009233, ENSBTAG00000004499, ENSBTAG00000011851, ENSBTAG00000000656, ENSBTAG00000001060, ENSBTAG00000007766, ENSBTAG00000002714, ENSBTAG00000003183, ENSBTAG00000004279, ENSBTAG00000006161, ENSBTAG00000001941, ENSBTAG00000014966, ENSBTAG00000001173, ENSBTAG00000004896, ENSBTAG00000000815, ENSBTAG00000006989, ENSBTAG00000020244, ENSBTAG00000019076, ENSBTAG00000004368, ENSBTAG00000006359
bta00520	Amino sugar and nucleotide sugar metabolism	19	ENSBTAG00000000287, ENSBTAG00000012981, ENSBTAG00000016516, ENSBTAG00000007865, ENSBTAG00000004011, ENSBTAG00000005773, ENSBTAG00000005344, ENSBTAG00000000679, ENSBTAG00000019927, ENSBTAG00000000686, ENSBTAG00000006396, ENSBTAG00000001022, ENSBTAG00000014668, ENSBTAG00000000259, ENSBTAG00000019011, ENSBTAG00000005002, ENSBTAG00000013108, ENSBTAG00000004009, ENSBTAG00000001440
bta00330	Arginine and proline metabolism	19	ENSBTAG00000003342, ENSBTAG00000006894, ENSBTAG00000005835, ENSBTAG00000008743, ENSBTAG00000007540, ENSBTAG00000030824, ENSBTAG00000004112, ENSBTAG00000006928, ENSBTAG00000004256, ENSBTAG00000007502, ENSBTAG00000017363, ENSBTAG00000006579, ENSBTAG00000000042, ENSBTAG00000005586, ENSBTAG00000001288, ENSBTAG00000004222, ENSBTAG00000005304, ENSBTAG00000007172, ENSBTAG00000001116
bta05220	Chronic myeloid leukemia	19	ENSBTAG00000006919, ENSBTAG00000007599, ENSBTAG00000017636, ENSBTAG00000003397, ENSBTAG00000007591, ENSBTAG00000002350, ENSBTAG00000001069, ENSBTAG00000002048, ENSBTAG00000005039, ENSBTAG00000010422, ENSBTAG00000005359, ENSBTAG00000012698, ENSBTAG00000019838, ENSBTAG00000012511, ENSBTAG00000006268, ENSBTAG00000005665, ENSBTAG00000006640, ENSBTAG00000007160, ENSBTAG00000006526
bta04914	Progesterone-mediated oocyte maturation	19	ENSBTAG00000000623, ENSBTAG00000007284, ENSBTAG00000008759, ENSBTAG00000007876, ENSBTAG00000005464, ENSBTAG00000004021, ENSBTAG00000017636, ENSBTAG00000002726, ENSBTAG00000005269, ENSBTAG00000004709, ENSBTAG00000002714, ENSBTAG00000002350, ENSBTAG00000005293, ENSBTAG00000006270, ENSBTAG00000006208, ENSBTAG00000005039, ENSBTAG00000014430, ENSBTAG00000003092, ENSBTAG00000004729
bta04670	Leukocyte transendothelial migration	19	ENSBTAG00000002103, ENSBTAG00000009233, ENSBTAG00000000345, ENSBTAG00000002411, ENSBTAG00000006189, ENSBTAG00000014182, ENSBTAG00000001060, ENSBTAG00000006828, ENSBTAG00000000561, ENSBTAG00000002714, ENSBTAG00000008967, ENSBTAG00000002350, ENSBTAG00000004279, ENSBTAG00000005557, ENSBTAG00000002048, ENSBTAG00000040432, ENSBTAG00000003176, ENSBTAG00000003895, ENSBTAG00000006494
bta04630	Jak-STAT signaling pathway	19	ENSBTAG00000026403, ENSBTAG00000001100, ENSBTAG00000001602, ENSBTAG00000007626, ENSBTAG00000017636, ENSBTAG00000000396, ENSBTAG00000002350, ENSBTAG00000007833, ENSBTAG00000000753, ENSBTAG00000002048, ENSBTAG00000004380, ENSBTAG00000001774, ENSBTAG00000012544, ENSBTAG00000002658, ENSBTAG00000003147, ENSBTAG00000003781, ENSBTAG00000007867, ENSBTAG00000022622, ENSBTAG00000006526
bta04520	Adherens junction	18	ENSBTAG00000004643, ENSBTAG00000026403, ENSBTAG00000006919, ENSBTAG00000009233, ENSBTAG00000011851, ENSBTAG00000006189, ENSBTAG00000006616, ENSBTAG00000002411, ENSBTAG00000002880, ENSBTAG00000001523, ENSBTAG00000014182, ENSBTAG00000006844, ENSBTAG00000004279, ENSBTAG00000006161, ENSBTAG00000005557, ENSBTAG00000002625, ENSBTAG00000001002, ENSBTAG00000014825
bta04115	p53 signaling pathway	17	ENSBTAG00000031252, ENSBTAG00000007202, ENSBTAG00000003405, ENSBTAG00000003033, ENSBTAG00000007102, ENSBTAG00000004021, ENSBTAG00000005269, ENSBTAG00000004956, ENSBTAG00000003015, ENSBTAG00000002019, ENSBTAG00000001069, ENSBTAG00000002472, ENSBTAG00000010422, ENSBTAG00000013340, ENSBTAG00000006607, ENSBTAG00000007160, ENSBTAG00000006255
bta05222	Small cell lung cancer	17	ENSBTAG00000006894, ENSBTAG00000007599, ENSBTAG00000000602, ENSBTAG00000004021, ENSBTAG00000017636, ENSBTAG00000007591, ENSBTAG00000016412, ENSBTAG00000002350, ENSBTAG00000007833, ENSBTAG00000011966, ENSBTAG00000000753, ENSBTAG00000001069, ENSBTAG00000002472, ENSBTAG00000006268, ENSBTAG00000007160, ENSBTAG00000006640, ENSBTAG00000006526
bta04666	Fc gamma R-mediated phagocytosis	17	ENSBTAG00000004643, ENSBTAG00000010386, ENSBTAG00000002103, ENSBTAG00000009233, ENSBTAG00000017636, ENSBTAG00000005345, ENSBTAG00000002350, ENSBTAG00000002082, ENSBTAG00000009175, ENSBTAG00000019915, ENSBTAG00000004242, ENSBTAG00000006099, ENSBTAG00000000717, ENSBTAG00000007964, ENSBTAG00000004767, ENSBTAG00000011395, ENSBTAG00000005665
bta04270	Vascular smooth muscle contraction	17	ENSBTAG00000003840, ENSBTAG00000023472, ENSBTAG00000005464, ENSBTAG00000007129, ENSBTAG00000012181, ENSBTAG00000007581, ENSBTAG00000010799, ENSBTAG00000003749, ENSBTAG00000017871, ENSBTAG00000004279, ENSBTAG00000006234, ENSBTAG00000006208, ENSBTAG00000005039, ENSBTAG00000013481, ENSBTAG00000014930, ENSBTAG00000012447, ENSBTAG00000002313
bta04080	Neuroactive ligand-receptor interaction	17	ENSBTAG00000002163, ENSBTAG00000003786, ENSBTAG00000005299, ENSBTAG00000004652, ENSBTAG00000001271, ENSBTAG00000006567, ENSBTAG00000007581, ENSBTAG00000002738, ENSBTAG00000005990, ENSBTAG00000003544, ENSBTAG00000000898, ENSBTAG00000007148, ENSBTAG00000006703, ENSBTAG00000006645, ENSBTAG00000003791, ENSBTAG00000018073, ENSBTAG00000002779
bta00010	Glycolysis / Gluconeogenesis	16	ENSBTAG00000000286, ENSBTAG00000000497, ENSBTAG00000008895, ENSBTAG00000001936, ENSBTAG00000004281, ENSBTAG00000008743, ENSBTAG00000006991, ENSBTAG00000034189, ENSBTAG00000005773, ENSBTAG00000002683, ENSBTAG00000008683, ENSBTAG00000006396, ENSBTAG00000000894, ENSBTAG00000019011, ENSBTAG00000013108, ENSBTAG00000019603
bta05211	Renal cell carcinoma	16	ENSBTAG00000026403, ENSBTAG00000009233, ENSBTAG00000017636, ENSBTAG00000002196, ENSBTAG00000008967, ENSBTAG00000002350, ENSBTAG00000006161, ENSBTAG00000003711, ENSBTAG00000008010, ENSBTAG00000002048, ENSBTAG00000020791, ENSBTAG00000005039, ENSBTAG00000005359, ENSBTAG00000005665, ENSBTAG00000019076, ENSBTAG00000004037
bta04610	Complement and coagulation cascades	16	ENSBTAG00000002758, ENSBTAG00000001271, ENSBTAG00000007101, ENSBTAG00000006984, ENSBTAG00000001638, ENSBTAG00000003572, ENSBTAG00000004063, ENSBTAG00000005397, ENSBTAG00000007148, ENSBTAG00000004840, ENSBTAG00000007049, ENSBTAG00000007450, ENSBTAG00000003950, ENSBTAG00000005947, ENSBTAG00000037533, ENSBTAG00000007153
bta04660	T cell receptor signaling pathway	16	ENSBTAG00000011851, ENSBTAG00000007599, ENSBTAG00000017636, ENSBTAG00000000656, ENSBTAG00000005892, ENSBTAG00000007591, ENSBTAG00000002350, ENSBTAG00000004279, ENSBTAG00000002625, ENSBTAG00000004322, ENSBTAG00000006268, ENSBTAG00000019076, ENSBTAG00000004037, ENSBTAG00000007084, ENSBTAG00000007160, ENSBTAG00000004368
bta04060	Cytokine-cytokine receptor interaction	16	ENSBTAG00000001100, ENSBTAG00000001602, ENSBTAG00000001060, ENSBTAG00000007626, ENSBTAG00000006694, ENSBTAG00000006161, ENSBTAG00000007569, ENSBTAG00000007423, ENSBTAG00000007916, ENSBTAG00000001321, ENSBTAG00000012544, ENSBTAG00000002699, ENSBTAG00000003781, ENSBTAG00000007173, ENSBTAG00000006519, ENSBTAG00000016494
bta00280	Valine, leucine and isoleucine degradation	15	ENSBTAG00000011839, ENSBTAG00000024240, ENSBTAG00000006320, ENSBTAG00000008743, ENSBTAG00000012096, ENSBTAG00000004409, ENSBTAG00000001036, ENSBTAG00000021832, ENSBTAG00000002049, ENSBTAG00000007484, ENSBTAG00000015221, ENSBTAG00000002863, ENSBTAG00000002827, ENSBTAG00000004038, ENSBTAG00000016037
bta00564	Glycerophospholipid metabolism	15	ENSBTAG00000002490, ENSBTAG00000007668, ENSBTAG00000008998, ENSBTAG00000000675, ENSBTAG00000004442, ENSBTAG00000007512, ENSBTAG00000000065, ENSBTAG00000004243, ENSBTAG00000000717, ENSBTAG00000005014, ENSBTAG00000011625, ENSBTAG00000001868, ENSBTAG00000007954, ENSBTAG00000000033, ENSBTAG00000005730
bta00310	Lysine degradation	14	ENSBTAG00000003954, ENSBTAG00000008743, ENSBTAG00000004706, ENSBTAG00000006029, ENSBTAG00000007946, ENSBTAG00000000139, ENSBTAG00000001529, ENSBTAG00000001185, ENSBTAG00000002049, ENSBTAG00000002948, ENSBTAG00000016211, ENSBTAG00000005676, ENSBTAG00000002827, ENSBTAG00000000342
bta03018	RNA degradation	14	ENSBTAG00000001612, ENSBTAG00000003381, ENSBTAG00000005913, ENSBTAG00000007308, ENSBTAG00000014900, ENSBTAG00000002332, ENSBTAG00000003748, ENSBTAG00000007414, ENSBTAG00000005634, ENSBTAG00000004521, ENSBTAG00000002879, ENSBTAG00000007363, ENSBTAG00000003807, ENSBTAG00000002590
bta05416	Viral myocarditis	14	ENSBTAG00000020308, ENSBTAG00000009233, ENSBTAG00000011851, ENSBTAG00000006189, ENSBTAG00000011803, ENSBTAG00000004869, ENSBTAG00000003956, ENSBTAG00000006984, ENSBTAG00000014601, ENSBTAG00000012881, ENSBTAG00000002472, ENSBTAG00000001865, ENSBTAG00000002580, ENSBTAG00000006490
bta04920	Adipocytokine signaling pathway	14	ENSBTAG00000012642, ENSBTAG00000007599, ENSBTAG00000001936, ENSBTAG00000007876, ENSBTAG00000000602, ENSBTAG00000005940, ENSBTAG00000000013, ENSBTAG00000017636, ENSBTAG00000004709, ENSBTAG00000007591, ENSBTAG00000002048, ENSBTAG00000007166, ENSBTAG00000006268, ENSBTAG00000016048
bta05218	Melanoma	14	ENSBTAG00000017636, ENSBTAG00000002350, ENSBTAG00000000128, ENSBTAG00000006161, ENSBTAG00000006722, ENSBTAG00000001069, ENSBTAG00000014541, ENSBTAG00000005039, ENSBTAG00000010422, ENSBTAG00000007173, ENSBTAG00000012511, ENSBTAG00000005691, ENSBTAG00000007160, ENSBTAG00000006640
bta03320	PPAR signaling pathway	14	ENSBTAG00000024240, ENSBTAG00000001936, ENSBTAG00000002880, ENSBTAG00000000602, ENSBTAG00000002258, ENSBTAG00000000696, ENSBTAG00000000301, ENSBTAG00000003746, ENSBTAG00000000559, ENSBTAG00000002473, ENSBTAG00000013481, ENSBTAG00000010681, ENSBTAG00000007737, ENSBTAG00000016048
bta04012	ErbB signaling pathway	14	ENSBTAG00000002103, ENSBTAG00000007876, ENSBTAG00000017636, ENSBTAG00000012667, ENSBTAG00000004237, ENSBTAG00000004709, ENSBTAG00000002350, ENSBTAG00000009175, ENSBTAG00000005039, ENSBTAG00000019838, ENSBTAG00000012511, ENSBTAG00000005665, ENSBTAG00000019076, ENSBTAG00000004037
bta04916	Melanogenesis	14	ENSBTAG00000026403, ENSBTAG00000005299, ENSBTAG00000002107, ENSBTAG00000005474, ENSBTAG00000005464, ENSBTAG00000006844, ENSBTAG00000012667, ENSBTAG00000002714, ENSBTAG00000019336, ENSBTAG00000006208, ENSBTAG00000001002, ENSBTAG00000002699, ENSBTAG00000011429, ENSBTAG00000002283
bta03050	Proteasome	13	ENSBTAG00000002423, ENSBTAG00000000990, ENSBTAG00000007685, ENSBTAG00000005119, ENSBTAG00000006101, ENSBTAG00000002045, ENSBTAG00000021461, ENSBTAG00000002377, ENSBTAG00000005426, ENSBTAG00000003067, ENSBTAG00000005660, ENSBTAG00000003039, ENSBTAG00000018417
bta00480	Glutathione metabolism	13	ENSBTAG00000007115, ENSBTAG00000017765, ENSBTAG00000010265, ENSBTAG00000006546, ENSBTAG00000043553, ENSBTAG00000004256, ENSBTAG00000009839, ENSBTAG00000040298, ENSBTAG00000032642, ENSBTAG00000003548, ENSBTAG00000010597, ENSBTAG00000005304, ENSBTAG00000003504
bta04150	mTOR signaling pathway	13	ENSBTAG00000005838, ENSBTAG00000000013, ENSBTAG00000002883, ENSBTAG00000040055, ENSBTAG00000017636, ENSBTAG00000002350, ENSBTAG00000006883, ENSBTAG00000006697, ENSBTAG00000009175, ENSBTAG00000031861, ENSBTAG00000000056, ENSBTAG00000012987, ENSBTAG00000000163
bta05221	Acute myeloid leukemia	13	ENSBTAG00000007599, ENSBTAG00000017636, ENSBTAG00000006844, ENSBTAG00000000396, ENSBTAG00000007591, ENSBTAG00000002350, ENSBTAG00000004597, ENSBTAG00000009175, ENSBTAG00000005039, ENSBTAG00000001002, ENSBTAG00000002699, ENSBTAG00000012511, ENSBTAG00000006268
bta04622	RIG-I-like receptor signaling pathway	13	ENSBTAG00000016988, ENSBTAG00000012642, ENSBTAG00000007599, ENSBTAG00000007876, ENSBTAG00000004709, ENSBTAG00000007591, ENSBTAG00000002625, ENSBTAG00000035907, ENSBTAG00000006378, ENSBTAG00000004600, ENSBTAG00000002296, ENSBTAG00000006268, ENSBTAG00000013545
bta04070	Phosphatidylinositol signaling system	13	ENSBTAG00000002103, ENSBTAG00000003942, ENSBTAG00000001675, ENSBTAG00000002350, ENSBTAG00000037726, ENSBTAG00000006099, ENSBTAG00000007954, ENSBTAG00000006052, ENSBTAG00000013971, ENSBTAG00000007320, ENSBTAG00000019167, ENSBTAG00000003063, ENSBTAG00000002313
bta05410	Hypertrophic cardiomyopathy (HCM)	13	ENSBTAG00000006189, ENSBTAG00000004553, ENSBTAG00000005940, ENSBTAG00000000013, ENSBTAG00000003956, ENSBTAG00000014601, ENSBTAG00000005353, ENSBTAG00000005373, ENSBTAG00000008394, ENSBTAG00000005359, ENSBTAG00000001865, ENSBTAG00000012897, ENSBTAG00000033217
bta05414	Dilated cardiomyopathy	13	ENSBTAG00000006189, ENSBTAG00000004553, ENSBTAG00000005464, ENSBTAG00000003956, ENSBTAG00000014601, ENSBTAG00000005353, ENSBTAG00000005373, ENSBTAG00000006208, ENSBTAG00000008394, ENSBTAG00000005359, ENSBTAG00000001865, ENSBTAG00000012897, ENSBTAG00000033217
bta00071	Fatty acid metabolism	12	ENSBTAG00000003072, ENSBTAG00000024240, ENSBTAG00000002049, ENSBTAG00000006991, ENSBTAG00000008743, ENSBTAG00000034189, ENSBTAG00000007484, ENSBTAG00000013481, ENSBTAG00000016211, ENSBTAG00000002863, ENSBTAG00000016048, ENSBTAG00000002827
bta00982	Drug metabolism	12	ENSBTAG00000009839, ENSBTAG00000005450, ENSBTAG00000006991, ENSBTAG00000002974, ENSBTAG00000034189, ENSBTAG00000040298, ENSBTAG00000017765, ENSBTAG00000003548, ENSBTAG00000032642, ENSBTAG00000010265, ENSBTAG00000001288, ENSBTAG00000006546
bta05223	Non-small cell lung cancer	12	ENSBTAG00000002103, ENSBTAG00000001069, ENSBTAG00000000602, ENSBTAG00000005039, ENSBTAG00000002472, ENSBTAG00000017636, ENSBTAG00000012511, ENSBTAG00000002350, ENSBTAG00000020963, ENSBTAG00000006640, ENSBTAG00000007160, ENSBTAG00000003257
bta00562	Inositol phosphate metabolism	12	ENSBTAG00000002103, ENSBTAG00000003942, ENSBTAG00000006099, ENSBTAG00000007954, ENSBTAG00000005928, ENSBTAG00000013971, ENSBTAG00000006052, ENSBTAG00000019167, ENSBTAG00000007320, ENSBTAG00000001675, ENSBTAG00000003063, ENSBTAG00000037726
bta05214	Glioma	12	ENSBTAG00000002103, ENSBTAG00000001069, ENSBTAG00000014541, ENSBTAG00000005039, ENSBTAG00000010422, ENSBTAG00000019838, ENSBTAG00000017636, ENSBTAG00000007173, ENSBTAG00000012667, ENSBTAG00000002350, ENSBTAG00000006640, ENSBTAG00000007160
bta04260	Cardiac muscle contraction	12	ENSBTAG00000005373, ENSBTAG00000019096, ENSBTAG00000008020, ENSBTAG00000004553, ENSBTAG00000004920, ENSBTAG00000000913, ENSBTAG00000001246, ENSBTAG00000000705, ENSBTAG00000033217, ENSBTAG00000002046, ENSBTAG00000018542, ENSBTAG00000023487
bta04662	B cell receptor signaling pathway	12	ENSBTAG00000009233, ENSBTAG00000007599, ENSBTAG00000004767, ENSBTAG00000004322, ENSBTAG00000000656, ENSBTAG00000017636, ENSBTAG00000006268, ENSBTAG00000007591, ENSBTAG00000004037, ENSBTAG00000002350, ENSBTAG00000007921, ENSBTAG00000004368
bta04540	Gap junction	12	ENSBTAG00000023730, ENSBTAG00000001835, ENSBTAG00000003840, ENSBTAG00000014541, ENSBTAG00000006208, ENSBTAG00000005464, ENSBTAG00000001014, ENSBTAG00000012181, ENSBTAG00000007173, ENSBTAG00000002714, ENSBTAG00000025274, ENSBTAG00000002313
bta04650	Natural killer cell mediated cytotoxicity	12	ENSBTAG00000002103, ENSBTAG00000009233, ENSBTAG00000002048, ENSBTAG00000011851, ENSBTAG00000004767, ENSBTAG00000005039, ENSBTAG00000012544, ENSBTAG00000000656, ENSBTAG00000019838, ENSBTAG00000005892, ENSBTAG00000002350, ENSBTAG00000004368
bta04514	Cell adhesion molecules (CAMs)	12	ENSBTAG00000002823, ENSBTAG00000000345, ENSBTAG00000007307, ENSBTAG00000040432, ENSBTAG00000011154, ENSBTAG00000005710, ENSBTAG00000000244, ENSBTAG00000006490, ENSBTAG00000003176, ENSBTAG00000000561, ENSBTAG00000006494, ENSBTAG00000007708
bta03410	Base excision repair	11	ENSBTAG00000000064, ENSBTAG00000004769, ENSBTAG00000006065, ENSBTAG00000002745, ENSBTAG00000013177, ENSBTAG00000007777, ENSBTAG00000000837, ENSBTAG00000021974, ENSBTAG00000021645, ENSBTAG00000003576, ENSBTAG00000000252
bta00640	Propanoate metabolism	11	ENSBTAG00000008683, ENSBTAG00000024240, ENSBTAG00000006075, ENSBTAG00000004281, ENSBTAG00000008743, ENSBTAG00000019603, ENSBTAG00000015221, ENSBTAG00000004248, ENSBTAG00000004038, ENSBTAG00000002827, ENSBTAG00000006759
bta00260	Glycine, serine and threonine metabolism	11	ENSBTAG00000005530, ENSBTAG00000005797, ENSBTAG00000004118, ENSBTAG00000002321, ENSBTAG00000005586, ENSBTAG00000000160, ENSBTAG00000007946, ENSBTAG00000001288, ENSBTAG00000002255, ENSBTAG00000039719, ENSBTAG00000004112
bta00600	Sphingolipid metabolism	11	ENSBTAG00000004574, ENSBTAG00000000717, ENSBTAG00000007723, ENSBTAG00000001124, ENSBTAG00000002220, ENSBTAG00000015254, ENSBTAG00000002130, ENSBTAG00000016053, ENSBTAG00000009639, ENSBTAG00000004430, ENSBTAG00000005674
bta03420	Nucleotide excision repair	11	ENSBTAG00000020777, ENSBTAG00000001926, ENSBTAG00000006225, ENSBTAG00000007270, ENSBTAG00000006065, ENSBTAG00000007137, ENSBTAG00000020093, ENSBTAG00000005160, ENSBTAG00000007844, ENSBTAG00000000252, ENSBTAG00000002072
bta00980	Metabolism of xenobiotics by cytochrome P450	11	ENSBTAG00000009839, ENSBTAG00000005450, ENSBTAG00000006991, ENSBTAG00000000140, ENSBTAG00000034189, ENSBTAG00000040298, ENSBTAG00000017765, ENSBTAG00000003548, ENSBTAG00000032642, ENSBTAG00000010265, ENSBTAG00000006546
bta05213	Endometrial cancer	11	ENSBTAG00000001069, ENSBTAG00000001002, ENSBTAG00000005039, ENSBTAG00000002472, ENSBTAG00000014182, ENSBTAG00000017636, ENSBTAG00000006844, ENSBTAG00000012511, ENSBTAG00000016577, ENSBTAG00000000696, ENSBTAG00000002350
bta04621	NOD-like receptor signaling pathway	11	ENSBTAG00000003362, ENSBTAG00000007599, ENSBTAG00000006270, ENSBTAG00000001321, ENSBTAG00000007876, ENSBTAG00000000415, ENSBTAG00000001273, ENSBTAG00000004709, ENSBTAG00000006268, ENSBTAG00000007591, ENSBTAG00000002625
bta05412	Arrhythmogenic right ventricular cardiomyopathy (ARVC)	11	ENSBTAG00000001835, ENSBTAG00000006189, ENSBTAG00000001002, ENSBTAG00000014182, ENSBTAG00000001865, ENSBTAG00000003956, ENSBTAG00000006844, ENSBTAG00000014601, ENSBTAG00000002651, ENSBTAG00000012897, ENSBTAG00000005353
bta04512	ECM-receptor interaction	11	ENSBTAG00000003585, ENSBTAG00000011802, ENSBTAG00000001444, ENSBTAG00000000575, ENSBTAG00000011154, ENSBTAG00000001599, ENSBTAG00000011966, ENSBTAG00000012897, ENSBTAG00000021466, ENSBTAG00000000057, ENSBTAG00000002006
bta04912	GnRH signaling pathway	11	ENSBTAG00000006208, ENSBTAG00000007876, ENSBTAG00000005464, ENSBTAG00000001014, ENSBTAG00000012181, ENSBTAG00000012667, ENSBTAG00000004709, ENSBTAG00000001609, ENSBTAG00000020079, ENSBTAG00000004037, ENSBTAG00000002313
bta00650	Butanoate metabolism	10	ENSBTAG00000011839, ENSBTAG00000002526, ENSBTAG00000002049, ENSBTAG00000008743, ENSBTAG00000005678, ENSBTAG00000007484, ENSBTAG00000000448, ENSBTAG00000004038, ENSBTAG00000002827, ENSBTAG00000021832
bta00510	N-Glycan biosynthesis	10	ENSBTAG00000009738, ENSBTAG00000002454, ENSBTAG00000014648, ENSBTAG00000001546, ENSBTAG00000005191, ENSBTAG00000019077, ENSBTAG00000003388, ENSBTAG00000005371, ENSBTAG00000018905, ENSBTAG00000007438
bta00561	Glycerolipid metabolism	10	ENSBTAG00000000497, ENSBTAG00000000717, ENSBTAG00000007668, ENSBTAG00000005014, ENSBTAG00000008743, ENSBTAG00000005730, ENSBTAG00000001154, ENSBTAG00000000301, ENSBTAG00000018248, ENSBTAG00000004442
bta04330	Notch signaling pathway	10	ENSBTAG00000026403, ENSBTAG00000019336, ENSBTAG00000000569, ENSBTAG00000004334, ENSBTAG00000011575, ENSBTAG00000012698, ENSBTAG00000003397, ENSBTAG00000012817, ENSBTAG00000004046, ENSBTAG00000001470
bta00030	Pentose phosphate pathway	9	ENSBTAG00000006396, ENSBTAG00000000286, ENSBTAG00000019011, ENSBTAG00000022167, ENSBTAG00000005773, ENSBTAG00000016783, ENSBTAG00000002866, ENSBTAG00000002683, ENSBTAG00000003758
bta00020	Citrate cycle (TCA cycle)	9	ENSBTAG00000006075, ENSBTAG00000004371, ENSBTAG00000001936, ENSBTAG00000000555, ENSBTAG00000006429, ENSBTAG00000006029, ENSBTAG00000018813, ENSBTAG00000016740, ENSBTAG00000006759
bta00270	Cysteine and methionine metabolism	9	ENSBTAG00000008683, ENSBTAG00000005403, ENSBTAG00000003342, ENSBTAG00000000160, ENSBTAG00000001754, ENSBTAG00000019603, ENSBTAG00000002255, ENSBTAG00000005304, ENSBTAG00000007172
bta00983	Drug metabolism	9	ENSBTAG00000006136, ENSBTAG00000013776, ENSBTAG00000031358, ENSBTAG00000005450, ENSBTAG00000000296, ENSBTAG00000001851, ENSBTAG00000001325, ENSBTAG00000005152, ENSBTAG00000000704
bta00500	Starch and sucrose metabolism	9	ENSBTAG00000004625, ENSBTAG00000006396, ENSBTAG00000019011, ENSBTAG00000000770, ENSBTAG00000013108, ENSBTAG00000005773, ENSBTAG00000006491, ENSBTAG00000039958, ENSBTAG00000000704
bta00970	Aminoacyl-tRNA biosynthesis	9	ENSBTAG00000002056, ENSBTAG00000004358, ENSBTAG00000004679, ENSBTAG00000003799, ENSBTAG00000012582, ENSBTAG00000018065, ENSBTAG00000007315, ENSBTAG00000000974, ENSBTAG00000001780
bta04623	Cytosolic DNA-sensing pathway	9	ENSBTAG00000006378, ENSBTAG00000005311, ENSBTAG00000007599, ENSBTAG00000001321, ENSBTAG00000002296, ENSBTAG00000010036, ENSBTAG00000006268, ENSBTAG00000007591, ENSBTAG00000013545
bta05014	Amyotrophic lateral sclerosis (ALS)	9	ENSBTAG00000001069, ENSBTAG00000009233, ENSBTAG00000004343, ENSBTAG00000002472, ENSBTAG00000012511, ENSBTAG00000013340, ENSBTAG00000016830, ENSBTAG00000001609, ENSBTAG00000006526
bta04664	Fc epsilon RI signaling pathway	9	ENSBTAG00000002103, ENSBTAG00000009233, ENSBTAG00000011851, ENSBTAG00000004767, ENSBTAG00000007876, ENSBTAG00000017636, ENSBTAG00000004709, ENSBTAG00000001609, ENSBTAG00000002350
bta04370	VEGF signaling pathway	9	ENSBTAG00000002103, ENSBTAG00000009233, ENSBTAG00000002472, ENSBTAG00000000656, ENSBTAG00000017636, ENSBTAG00000012511, ENSBTAG00000002350, ENSBTAG00000004368, ENSBTAG00000038107
bta03010	Ribosome	9	ENSBTAG00000038896, ENSBTAG00000001342, ENSBTAG00000005620, ENSBTAG00000002060, ENSBTAG00000003846, ENSBTAG00000001648, ENSBTAG00000007737, ENSBTAG00000003205, ENSBTAG00000001794
bta00900	Terpenoid backbone biosynthesis	8	ENSBTAG00000011839, ENSBTAG00000005183, ENSBTAG00000004075, ENSBTAG00000003948, ENSBTAG00000006529, ENSBTAG00000017819, ENSBTAG00000002827, ENSBTAG00000007840
bta00052	Galactose metabolism	8	ENSBTAG00000000286, ENSBTAG00000015254, ENSBTAG00000019011, ENSBTAG00000013108, ENSBTAG00000005002, ENSBTAG00000005773, ENSBTAG00000004011, ENSBTAG00000002683
bta00250	Alanine, aspartate and glutamate metabolism	8	ENSBTAG00000005797, ENSBTAG00000007835, ENSBTAG00000002980, ENSBTAG00000003629, ENSBTAG00000003222, ENSBTAG00000007540, ENSBTAG00000004038, ENSBTAG00000007172
bta00051	Fructose and mannose metabolism	8	ENSBTAG00000000286, ENSBTAG00000006752, ENSBTAG00000002126, ENSBTAG00000013108, ENSBTAG00000002683, ENSBTAG00000004009, ENSBTAG00000003116, ENSBTAG00000001440
bta03030	DNA replication	8	ENSBTAG00000000064, ENSBTAG00000006225, ENSBTAG00000016235, ENSBTAG00000007937, ENSBTAG00000006065, ENSBTAG00000007137, ENSBTAG00000000252, ENSBTAG00000030965
bta00380	Tryptophan metabolism	8	ENSBTAG00000004679, ENSBTAG00000002049, ENSBTAG00000008743, ENSBTAG00000016211, ENSBTAG00000006029, ENSBTAG00000001288, ENSBTAG00000002827, ENSBTAG00000004674
bta00830	Retinol metabolism	8	ENSBTAG00000017665, ENSBTAG00000005450, ENSBTAG00000006991, ENSBTAG00000034189, ENSBTAG00000013481, ENSBTAG00000001154, ENSBTAG00000004557, ENSBTAG00000001392
bta05217	Basal cell carcinoma	8	ENSBTAG00000019336, ENSBTAG00000001069, ENSBTAG00000001002, ENSBTAG00000002107, ENSBTAG00000006844, ENSBTAG00000002283, ENSBTAG00000016577, ENSBTAG00000005111
bta00410	beta-Alanine metabolism	7	ENSBTAG00000024240, ENSBTAG00000031358, ENSBTAG00000008743, ENSBTAG00000001325, ENSBTAG00000004248, ENSBTAG00000005304, ENSBTAG00000004038
bta05216	Thyroid cancer	7	ENSBTAG00000011943, ENSBTAG00000001069, ENSBTAG00000001002, ENSBTAG00000000602, ENSBTAG00000006844, ENSBTAG00000016363, ENSBTAG00000033217
bta00860	Porphyrin and chlorophyll metabolism	7	ENSBTAG00000005364, ENSBTAG00000004118, ENSBTAG00000015582, ENSBTAG00000005791, ENSBTAG00000006393, ENSBTAG00000004124, ENSBTAG00000000704
bta05020	Prion diseases	7	ENSBTAG00000015663, ENSBTAG00000011851, ENSBTAG00000001321, ENSBTAG00000005710, ENSBTAG00000013340, ENSBTAG00000011966, ENSBTAG00000007153
bta00350	Tyrosine metabolism	7	ENSBTAG00000005014, ENSBTAG00000007375, ENSBTAG00000006991, ENSBTAG00000034189, ENSBTAG00000004120, ENSBTAG00000001288, ENSBTAG00000007172
bta03022	Basal transcription factors	7	ENSBTAG00000000895, ENSBTAG00000004257, ENSBTAG00000003061, ENSBTAG00000007270, ENSBTAG00000026660, ENSBTAG00000005160, ENSBTAG00000009780
bta05219	Bladder cancer	7	ENSBTAG00000001069, ENSBTAG00000005039, ENSBTAG00000010422, ENSBTAG00000007164, ENSBTAG00000020963, ENSBTAG00000006640, ENSBTAG00000007160
bta00620	Pyruvate metabolism	7	ENSBTAG00000006779, ENSBTAG00000008683, ENSBTAG00000001936, ENSBTAG00000004281, ENSBTAG00000008743, ENSBTAG00000019603, ENSBTAG00000002827
bta00565	Ether lipid metabolism	7	ENSBTAG00000000717, ENSBTAG00000002490, ENSBTAG00000007668, ENSBTAG00000005014, ENSBTAG00000005730, ENSBTAG00000005105, ENSBTAG00000004442
bta04720	Long-term potentiation	7	ENSBTAG00000026403, ENSBTAG00000005039, ENSBTAG00000012667, ENSBTAG00000006828, ENSBTAG00000008967, ENSBTAG00000012447, ENSBTAG00000002313
bta04730	Long-term depression	7	ENSBTAG00000003840, ENSBTAG00000005039, ENSBTAG00000012181, ENSBTAG00000002714, ENSBTAG00000000469, ENSBTAG00000017871, ENSBTAG00000002313
bta04640	Hematopoietic cell lineage	7	ENSBTAG00000001602, ENSBTAG00000002075, ENSBTAG00000001321, ENSBTAG00000000476, ENSBTAG00000006984, ENSBTAG00000002699, ENSBTAG00000014764
bta05322	Systemic lupus erythematosus	7	ENSBTAG00000031774, ENSBTAG00000001163, ENSBTAG00000004840, ENSBTAG00000006490, ENSBTAG00000004428, ENSBTAG00000007153, ENSBTAG00000037533
bta00563	Glycosylphosphatidylinositol(GPI)-anchor biosynthesis	6	ENSBTAG00000013098, ENSBTAG00000016663, ENSBTAG00000003388, ENSBTAG00000024542, ENSBTAG00000002419, ENSBTAG00000013273
bta03020	RNA polymerase	6	ENSBTAG00000006481, ENSBTAG00000020776, ENSBTAG00000005311, ENSBTAG00000001856, ENSBTAG00000010036, ENSBTAG00000040199
bta04140	Regulation of autophagy	6	ENSBTAG00000035827, ENSBTAG00000005838, ENSBTAG00000000013, ENSBTAG00000015401, ENSBTAG00000012987, ENSBTAG00000006550
bta00072	Synthesis and degradation of ketone bodies	5	ENSBTAG00000011839, ENSBTAG00000002526, ENSBTAG00000000448, ENSBTAG00000002827, ENSBTAG00000021832
bta00511	Other glycan degradation	5	ENSBTAG00000012981, ENSBTAG00000015254, ENSBTAG00000007368, ENSBTAG00000005674, ENSBTAG00000006241
bta00360	Phenylalanine metabolism	5	ENSBTAG00000004855, ENSBTAG00000005014, ENSBTAG00000007375, ENSBTAG00000001288, ENSBTAG00000007172
bta00100	Steroid biosynthesis	5	ENSBTAG00000001992, ENSBTAG00000005976, ENSBTAG00000003068, ENSBTAG00000005069, ENSBTAG00000005498
bta00532	Chondroitin sulfate biosynthesis	5	ENSBTAG00000007357, ENSBTAG00000001767, ENSBTAG00000004613, ENSBTAG00000004421, ENSBTAG00000005165
bta00450	Selenoamino acid metabolism	5	ENSBTAG00000002056, ENSBTAG00000003196, ENSBTAG00000000160, ENSBTAG00000001754, ENSBTAG00000004120
bta00910	Nitrogen metabolism	5	ENSBTAG00000002321, ENSBTAG00000001000, ENSBTAG00000003222, ENSBTAG00000017733, ENSBTAG00000007540
bta00150	Androgen and estrogen metabolism	5	ENSBTAG00000005685, ENSBTAG00000005976, ENSBTAG00000004120, ENSBTAG00000000087, ENSBTAG00000020927
bta05340	Primary immunodeficiency	5	ENSBTAG00000001762, ENSBTAG00000007626, ENSBTAG00000005280, ENSBTAG00000005892, ENSBTAG00000006268
bta00140	Steroid hormone biosynthesis	5	ENSBTAG00000005450, ENSBTAG00000005685, ENSBTAG00000005976, ENSBTAG00000000087, ENSBTAG00000020927
bta04960	Aldosterone-regulated sodium reabsorption	5	ENSBTAG00000004269, ENSBTAG00000005685, ENSBTAG00000001246, ENSBTAG00000013479, ENSBTAG00000002350
bta04930	Type II diabetes mellitus	5	ENSBTAG00000007599, ENSBTAG00000007876, ENSBTAG00000013108, ENSBTAG00000004709, ENSBTAG00000002350
bta00590	Arachidonic acid metabolism	5	ENSBTAG00000013481, ENSBTAG00000006716, ENSBTAG00000015074, ENSBTAG00000043553, ENSBTAG00000016218
bta04612	Antigen processing and presentation	5	ENSBTAG00000006270, ENSBTAG00000021943, ENSBTAG00000005474, ENSBTAG00000001762, ENSBTAG00000006490
bta00062	Fatty acid elongation in mitochondria	4	ENSBTAG00000004436, ENSBTAG00000002049, ENSBTAG00000013367, ENSBTAG00000002863
bta00790	Folate biosynthesis	4	ENSBTAG00000007534, ENSBTAG00000003770, ENSBTAG00000007681, ENSBTAG00000021961
bta00630	Glyoxylate and dicarboxylate metabolism	4	ENSBTAG00000004371, ENSBTAG00000000555, ENSBTAG00000000123, ENSBTAG00000006429
bta00770	Pantothenate and CoA biosynthesis	4	ENSBTAG00000031358, ENSBTAG00000011895, ENSBTAG00000001325, ENSBTAG00000002479
bta00604	Glycosphingolipid biosynthesis	4	ENSBTAG00000012981, ENSBTAG00000015254, ENSBTAG00000004494, ENSBTAG00000001156
bta00340	Histidine metabolism	4	ENSBTAG00000008743, ENSBTAG00000003629, ENSBTAG00000004120, ENSBTAG00000001288
bta03430	Mismatch repair	4	ENSBTAG00000006225, ENSBTAG00000002742, ENSBTAG00000006065, ENSBTAG00000007137
bta00531	Glycosaminoglycan degradation	4	ENSBTAG00000012981, ENSBTAG00000015254, ENSBTAG00000000484, ENSBTAG00000000704
bta00534	Heparan sulfate biosynthesis	4	ENSBTAG00000006157, ENSBTAG00000001767, ENSBTAG00000006349, ENSBTAG00000001405
bta03440	Homologous recombination	4	ENSBTAG00000002918, ENSBTAG00000006225, ENSBTAG00000005225, ENSBTAG00000009966
bta04672	Intestinal immune network for IgA production	4	ENSBTAG00000005359, ENSBTAG00000001060, ENSBTAG00000006490, ENSBTAG00000007084
bta00730	Thiamine metabolism	3	ENSBTAG00000007097, ENSBTAG00000003116, ENSBTAG00000006962
bta00130	Ubiquinone and other terpenoid-quinone biosynthesis	3	ENSBTAG00000020331, ENSBTAG00000005744, ENSBTAG00000015761
bta03060	Protein export	3	ENSBTAG00000014820, ENSBTAG00000012803, ENSBTAG00000010593
bta00920	Sulfur metabolism	3	ENSBTAG00000003196, ENSBTAG00000006160, ENSBTAG00000004064
bta00290	Valine, leucine and isoleucine biosynthesis	3	ENSBTAG00000012582, ENSBTAG00000007315, ENSBTAG00000000974
bta03450	Non-homologous end-joining	3	ENSBTAG00000000064, ENSBTAG00000003576, ENSBTAG00000006103
bta00670	One carbon pool by folate	3	ENSBTAG00000002321, ENSBTAG00000007003, ENSBTAG00000007681
bta00120	Primary bile acid biosynthesis	3	ENSBTAG00000003632, ENSBTAG00000002346, ENSBTAG00000003746
bta00512	O-Glycan biosynthesis	3	ENSBTAG00000004870, ENSBTAG00000001156, ENSBTAG00000021260
bta04742	Taste transduction	3	ENSBTAG00000005464, ENSBTAG00000002508, ENSBTAG00000000215
bta02010	ABC transporters	3	ENSBTAG00000005842, ENSBTAG00000006896, ENSBTAG00000006921
bta04740	Olfactory transduction	3	ENSBTAG00000002125, ENSBTAG00000005702, ENSBTAG00000012667
bta00903	Limonene and pinene degradation	2	ENSBTAG00000005014, ENSBTAG00000008743
bta00603	Glycosphingolipid biosynthesis	2	ENSBTAG00000012981, ENSBTAG00000001156
bta00040	Pentose and glucuronate interconversions	2	ENSBTAG00000011726, ENSBTAG00000000704
bta00740	Riboflavin metabolism	2	ENSBTAG00000000186, ENSBTAG00000003116
bta00533	Keratan sulfate biosynthesis	2	ENSBTAG00000003721, ENSBTAG00000001156
bta04614	Renin-angiotensin system	2	ENSBTAG00000002075, ENSBTAG00000020446
bta01040	Biosynthesis of unsaturated fatty acids	2	ENSBTAG00000000087, ENSBTAG00000003359
bta04320	Dorso-ventral axis formation	2	ENSBTAG00000000623, ENSBTAG00000002341
bta04950	Maturity onset diabetes of the young	2	ENSBTAG00000000569, ENSBTAG00000004710
bta00760	Nicotinate and nicotinamide metabolism	2	ENSBTAG00000000795, ENSBTAG00000000212
bta00601	Glycosphingolipid biosynthesis	2	ENSBTAG00000004471, ENSBTAG00000000414
bta05332	Graft-versus-host disease	2	ENSBTAG00000001321, ENSBTAG00000006490
bta04940	Type I diabetes mellitus	2	ENSBTAG00000001321, ENSBTAG00000006490
bta04340	Hedgehog signaling pathway	2	ENSBTAG00000007476, ENSBTAG00000005111
